# Supplementary material for: Mitochondrial stress causes neuronal dysfunction via an ATF4-dependent increase in L-2-hydroxyglutarate
Source: J Cell Biol. 2019 Oct 23;218(12):4007–16. doi: 10.1083/jcb.201904148 (PMC6891100; doi:10.1083/jcb.201904148)
Supplement: Tables S1-S6 (ZIP) [file JCB_201904148_TablesS1-S6.zip]

Archive with 6 entries (6 files):
- JCB_201904148_TableS1.xlsx
- JCB_201904148_TableS2.xlsx
- JCB_201904148_TableS3.xlsx
- JCB_201904148_TableS4.xlsx
- JCB_201904148_TableS5.xlsx
- JCB_201904148_TableS6.xlsx
