# Supplementary material for: Mitochondrial stress causes neuronal dysfunction via an ATF4-dependent increase in L-2-hydroxyglutarate
Source: J Cell Biol. 2019 Oct 23;218(12):4007–16. doi: 10.1083/jcb.201904148 (PMC6891100; doi:10.1083/jcb.201904148)
Supplement: Tables S1-S6 (ZIP) [file JCB_201904148_TablesS1-S6.zip › JCB_201904148_TableS1.xlsx]

## Sheet: Control v TFAM oe up
Table S1. Genes misregulated by TFAM overexpression.
	Base mean	log2(FC)	Fold change	StdErr	Wald-Stats	P-value	P-adj	Gene name		Control FPKM	TFAM FPKM	Gene ontology terms
FBgn0033809	68.2783	-0.857768	1.81223	0.153655	-5.58242	2.3719e-08	9.05653e-06	CG4630	NM_137003.4	0.818075	1.01075	GO:0055085~transmembrane transport,	GO:0005887~integral component of plasma membrane,GO:0016021~integral component of membrane,
FBgn0037304	33.1313	-0.96809	1.95625	0.190535	-5.08091	3.75633e-07	9.72691e-05	CG1113	NM_141265.2	0.340648	1.22419
FBgn0051157	49.6128	-2.4893	5.61507	0.188037	-13.2384	5.26763e-40	2.98517e-36	CG31157	NM_001275597.1	0.0153864	1.57371	GO:0016021~integral component of membrane,
FBgn0035673	47.9097	-0.935264	1.91224	0.171322	-5.45911	4.78526e-08	1.74955e-05	CG6602	NM_139763.3	0.824836	2.07791
FBgn0259710	9.76612	-0.909768	1.87874	0.180875	-5.02982	4.90931e-07	0.000120961	CG42364	NM_001144260.2	0.167166	2.11716
FBgn0030390	27.9251	-1.77222	3.4158	0.190977	-9.27975	1.69882e-20	1.92544e-17	CG15731	NM_132571.2	0.0933485	2.57058
FBgn0034942	21.9682	-1.50187	2.8321	0.191121	-7.85824	3.89558e-15	3.15375e-12	CG13566	NM_138014.3	0.540671	2.9301	GO:0016021~integral component of membrane,
FBgn0032419	24.3468	-1.12668	2.18356	0.189429	-5.94779	2.71782e-09	1.28349e-06	CG17217	NM_135711.3	0.468415	3.00887
FBgn0085325	53.5149	-0.543962	1.45797	0.146109	-3.72299	0.00019688	0.0223144	CG34296	NM_001104503.3	0.736418	18.4969
FBgn0033501	361.368	-0.704561	1.62965	0.186724	-3.77327	0.00016112	0.0192225	CG12911	NM_136724.2	1.23025	1.85799
FBgn0035409	28.8893	-1.24411	2.36873	0.184231	-6.753	1.44821e-11	7.46089e-09	CG14963	NM_139521.2	1.30278	3.0359
FBgn0033204	120.906	-0.764478	1.69876	0.165699	-4.61367	3.95623e-06	0.000846037	CG2065	NM_001273858.1	1.57316	0.796539
FBgn0033928	191.397	-0.620689	1.53761	0.145301	-4.27176	1.93936e-05	0.0031856	Arc2	NM_137112.2	7.97102	13.196
FBgn0033205	305.904	-0.62739	1.54477	0.154621	-4.0576	4.95797e-05	0.00692406	CG2064	NM_136466.4	9.4733	16.7156	GO:0012505~endomembrane system,
FBgn0029766	1320.34	-1.72656	3.30939	0.165887	-10.4081	2.27724e-25	5.16204e-22	CG15784	NM_131995.2	10.253	53.4957
FBgn0040237	1832.2	-0.454583	1.37039	0.0896619	-5.06996	3.97896e-07	0.000100217	bor	NM_001260206.1	22.286	27.5942	GO:0005739~mitochondrion,
FBgn0261560	520.35	-0.87949	1.83972	0.186455	-4.71691	2.3945e-06	0.000542785	Thor	NM_057947.4	18.383	50.7533	GO:0001558~regulation of cell growth,GO:0006641~triglyceride metabolic process,GO:0006955~immune response,GO:0006979~response to oxidative stress,GO:0007520~myoblast fusion,GO:0007525~somatic muscle development,GO:0008340~determination of adult lifespan,GO:0009617~response to bacterium,GO:0019731~antibacterial humoral response,GO:0042594~response to starvation,GO:0045792~negative regulation of ce…	GO:0005737~cytoplasm,
FBgn0013278	1497.36	-1.31334	2.48517	0.18859	-6.96401	3.30715e-12	2.0824e-09	Hsp70Bb	NM_080188.3	19.2599	69.1826	GO:0001666~response to hypoxia,GO:0006986~response to unfolded protein,GO:0009408~response to heat,GO:0031427~response to methotrexate,GO:0035080~heat shock-mediated polytene chromosome puffing,	GO:0005875~microtubule associated complex,
FBgn0033926	3911.49	-1.16679	2.24512	0.138283	-8.43772	3.23586e-17	2.82117e-14	Arc1	NM_137111.3	62.7988	162.803	GO:0003012~muscle system process,GO:0042595~behavioral response to starvation,	GO:0030017~sarcomere,GO:0045202~synapse,
FBgn0030574	6257.15	-0.514358	1.42836	0.123078	-4.17912	2.92642e-05	0.00448217	CG9413	NM_132738.2	47.3371	73.8325	GO:0003333~amino acid transmembrane transport,	GO:0005887~integral component of plasma membrane,GO:0016020~membrane,GO:0016021~integral component of membrane,
FBgn0034566	57.8963	-0.977934	1.96964	0.186896	-5.2325	1.67231e-07	5.41542e-05	CG9313	NM_001299727.1	0.470171	1.34742	GO:0003341~cilium movement,GO:0007605~sensory perception of sound,	GO:0036157~outer dynein arm,
FBgn0001258	5952.55	-0.787825	1.72647	0.191064	-4.12336	3.7338e-05	0.0054255	ImpL3	NM_001274547.1	1.01435	3.50339	GO:0005975~carbohydrate metabolic process,GO:0007520~myoblast fusion,GO:0007525~somatic muscle development,GO:0019752~carboxylic acid metabolic process,GO:0055114~oxidation-reduction process,	GO:0005737~cytoplasm,
FBgn0025885	2784.78	-0.405461	1.32451	0.110625	-3.66518	0.000247162	0.0266794	Inos	NM_058057.6	56.7057	76.4945	GO:0006021~inositol biosynthetic process,GO:0008654~phospholipid biosynthetic process,	GO:0005737~cytoplasm,
FBgn0020251	1591.1	-0.529746	1.44367	0.145419	-3.64288	0.000269599	0.0282907	sfl	NM_001169883.3	9.09957	14.0897	GO:0006024~glycosaminoglycan biosynthetic process,GO:0006790~sulfur compound metabolic process,GO:0007166~cell surface receptor signaling pathway,GO:0007283~spermatogenesis,GO:0007367~segment polarity determination,GO:0007427~epithelial cell migration, open tracheal system,GO:0007428~primary branching, open tracheal system,GO:0007474~imaginal disc-derived wing vein specification,GO:0007507~heart …	GO:0000137~Golgi cis cisterna,GO:0000139~Golgi membrane,GO:0005622~intracellular,GO:0005783~endoplasmic reticulum,GO:0016021~integral component of membrane,GO:0045202~synapse,
FBgn0027836	2597.57	-0.739871	1.67003	0.163249	-4.53215	5.83856e-06	0.00118168	Dgp-1	NM_166274.2	7.98776	21.0967	GO:0006414~translational elongation,	GO:0005622~intracellular,
FBgn0001217	198.546	-2.94095	7.67915	0.187584	-15.6781	2.13709e-55	2.42218e-51	Hsc70-2	NM_079615.4	0.144466	7.92248	GO:0006457~protein folding,	GO:0005739~mitochondrion,
FBgn0036702	2913.51	-0.357283	1.28101	0.0936837	-3.81371	0.000136894	0.0166834	CG6512	NM_168720.3	21.1965	27.1707	GO:0006461~protein complex assembly,GO:0006508~proteolysis,GO:0008053~mitochondrial fusion,GO:0034982~mitochondrial protein processing,GO:0042407~cristae formation,GO:0045041~protein import into mitochondrial intermembrane space,GO:0046331~lateral inhibition,	GO:0005739~mitochondrion,GO:0005743~mitochondrial inner membrane,GO:0016021~integral component of membrane,
FBgn0037743	605.412	-0.340765	1.26643	0.0972833	-3.50281	0.000460373	0.0445972	CG8412	NM_141682.4	8.84372	11.2794	GO:0006486~protein glycosylation,GO:0006487~protein N-linked glycosylation,GO:0006488~dolichol-linked oligosaccharide biosynthetic process,	GO:0005783~endoplasmic reticulum,GO:0005789~endoplasmic reticulum membrane,GO:0016021~integral component of membrane,
FBgn0035670	31.2042	-0.723829	1.65156	0.183841	-3.93725	8.24205e-05	0.01099	CG10472	NM_139760.2	1.21	2.29998	GO:0006508~proteolysis,
FBgn0031678	254.79	-1.36687	2.57911	0.140961	-9.69684	3.10969e-22	4.29611e-19	CG31918	NM_135060.4	3.56829	8.62288	GO:0006508~proteolysis,
FBgn0029689	456.174	-0.684908	1.6076	0.134827	-5.07991	3.77611e-07	9.72691e-05	CG6428	NM_130732.2	5.61353	9.87849	GO:0006520~cellular amino acid metabolic process,GO:0006530~asparagine catabolic process,
FBgn0270926	1805.08	-0.377901	1.29945	0.096438	-3.91859	8.90695e-05	0.0117385	AsnS	NM_206410.2	37.7432	49.8671	GO:0006529~asparagine biosynthetic process,GO:0006541~glutamine metabolic process,	GO:0005829~cytosol,
FBgn0033697	172.399	-2.292	4.89735	0.187716	-12.2099	2.75159e-34	7.79663e-31	Cyp6t3	NM_136901.2	0.530556	8.28915	GO:0006697~ecdysone biosynthetic process,GO:0046680~response to DDT,GO:0046701~insecticide catabolic process,GO:0048638~regulation of developmental growth,GO:0055114~oxidation-reduction process,	GO:0005789~endoplasmic reticulum membrane,GO:0031090~organelle membrane,
FBgn0010038	57.1428	-0.785953	1.72423	0.185881	-4.22825	2.35511e-05	0.00375956	GstD2	NM_080173.2	2.63228	6.29974	GO:0006749~glutathione metabolic process,	GO:0005737~cytoplasm,
FBgn0033153	433.73	-0.91726	1.88852	0.12363	-7.4194	1.17653e-13	8.88987e-11	Gadd45	NM_136420.4	8.41077	17.0919	GO:0007254~JNK cascade,GO:0046662~regulation of oviposition,GO:0051726~regulation of cell cycle,	GO:0005634~nucleus,
FBgn0085419	504.783	-0.6365	1.55455	0.130584	-4.87425	1.09224e-06	0.000252641	Rgk2	NM_001299648.1	3.57601	5.77379	GO:0007264~small GTPase mediated signal transduction,GO:1901386~negative regulation of voltage-gated calcium channel activity,	GO:0005622~intracellular,GO:0009898~cytoplasmic side of plasma membrane,GO:0016020~membrane,
FBgn0000395	897.45	-1.06731	2.09552	0.147453	-7.23831	4.54294e-13	3.21811e-10	cv-2	NM_080070.4	4.79144	11.6325	GO:0007474~imaginal disc-derived wing vein specification,GO:0007476~imaginal disc-derived wing morphogenesis,GO:0030510~regulation of BMP signaling pathway,	GO:0009986~cell surface,
FBgn0029856	105.971	-0.694235	1.61803	0.181436	-3.82634	0.000130062	0.0161991	CG11700	NM_132078.2	18.2095	22.8114	GO:0008340~determination of adult lifespan,GO:0016567~protein ubiquitination,GO:2000242~negative regulation of reproductive process,	GO:0005737~cytoplasm,GO:0005875~microtubule associated complex,
FBgn0033921	86.5196	-0.52011	1.43407	0.147825	-3.51842	0.000434129	0.0424174	tej	NM_137106.3	1.57	2.29202	GO:0010529~negative regulation of transposition,GO:0030717~karyosome formation,GO:1990511~piRNA biosynthetic process,	GO:0043186~P granule,
FBgn0050035	1620.34	-0.770893	1.70633	0.165976	-4.64462	3.40709e-06	0.000757176	Tret1-1	NM_165845.2	2.56066	3.15499	GO:0015771~trehalose transport,GO:0035428~hexose transmembrane transport,GO:0046323~glucose import,GO:0055085~transmembrane transport,	GO:0005886~plasma membrane,GO:0005887~integral component of plasma membrane,GO:0016020~membrane,GO:0016021~integral component of membrane,
FBgn0036316	7699.49	-0.566421	1.48084	0.0984967	-5.75065	8.88985e-09	3.73176e-06	CG10960	NM_168523.2	38.7659	61.5547	GO:0035428~hexose transmembrane transport,GO:0046323~glucose import,GO:0046427~positive regulation of JAK-STAT cascade,GO:0055085~transmembrane transport,	GO:0005886~plasma membrane,GO:0005887~integral component of plasma membrane,GO:0016021~integral component of membrane,
FBgn0031068	428.038	-0.549888	1.46397	0.112606	-4.88329	1.04329e-06	0.000246347	Alr	NM_134509.4	16.0023	24.7514	GO:0042246~tissue regeneration,GO:0051726~regulation of cell cycle,GO:0055114~oxidation-reduction process,	GO:0005739~mitochondrion,
FBgn0265819	10.7383	-0.857319	1.81167	0.173499	-4.94136	7.75787e-07	0.00018708	CR44608	NR_124063.1	0.152106	2.13264
FBgn0037487	207.262	-1.36907	2.58304	0.190381	-7.19118	6.42317e-13	4.28236e-10	thw	NM_001104229.3	0.5369	3.31593
FBgn0058469	133.653	-1.84389	3.58976	0.190339	-9.68739	3.41142e-22	4.29611e-19	CR40469	NR_003723.2	2440.06	2248.8
FBgn0267798	40.5379	-1.89951	3.73086	0.190593	-9.96632	2.14006e-23	3.46507e-20	CR46123	0	#N/A	#N/A
FBgn0266039	13.3388	-0.847678	1.7996	0.164583	-5.15045	2.59856e-07	7.26119e-05	CR44804	0	#N/A	#N/A
FBgn0267585	27.1548	-0.825568	1.77223	0.190079	-4.34329	1.40365e-05	0.00248578	CR45923	0	#N/A	#N/A
FBgn0267006	11.6823	-0.704792	1.62991	0.18692	-3.77055	0.00016289	0.0192312	CR45450	0	#N/A	#N/A

## Sheet: Control v TFAM oe down
	Base mean	log2(FC)	Fold change	StdErr	Wald-Stats	P-value	P-adj	Gene name		Control FPKM	TFAM FPKM	Gene ontology terms
FBgn0039482	15.3472	0.79069	0.578068	0.190004	4.16144	3.16247e-05	0.00471624	CG14258	NM_143274.2	1.3301	0.415817	GO:0007623~circadian rhythm,GO:0032504~multicellular organism reproduction,	GO:0005615~extracellular space,
FBgn0032280	55.3807	0.589982	0.664351	0.154004	3.83095	0.000127652	0.0160756	CG17105	NM_001298881.1	1.5561	0.137481
FBgn0058191	3911.93	0.389044	0.763636	0.111335	3.49435	0.000475226	0.0456459	CG40191	NM_001015176.3	1.96374	1.41125	GO:0016021~integral component of membrane,
FBgn0030105	12.1395	0.600365	0.659587	0.161923	3.70771	0.000209142	0.0232326	CG15369	NM_132314.3	3.46868	0.406763
FBgn0085195	208.263	0.713186	0.609972	0.17587	4.05518	5.00947e-05	0.00692406	CG34166	NM_001299013.1	5.32321	1.26357
FBgn0011293	38.9662	0.836268	0.560091	0.187805	4.45284	8.47402e-06	0.00160074	a10	NM_079397.3	6.60164	2.5889	GO:0005576~extracellular region,
FBgn0029990	177.682	0.623624	0.649039	0.175291	3.55765	0.000374194	0.0375319	CG2233	NM_132205.3	8.81179	1.82113
FBgn0085334	14.623	0.684689	0.62214	0.180829	3.78639	0.000152851	0.0184299	CG34305	NM_001104201.2	11.1841	2.38812
FBgn0038290	306.591	0.756205	0.592052	0.181676	4.16239	3.14937e-05	0.00471624	CG6912	NM_142162.3	13.1846	6.03884
FBgn0002562	518.417	0.998933	0.50037	0.19112	5.22674	1.72525e-07	5.43167e-05	Lsp1alpha	NM_078583.3	14.8417	3.63185	GO:0005616~larval serum protein complex,GO:0005811~lipid particle,
FBgn0002564	576.653	1.00988	0.496588	0.191117	5.28408	1.26339e-07	4.21155e-05	Lsp1gamma	NM_079144.5	15.6555	3.79174	GO:0005616~larval serum protein complex,GO:0005811~lipid particle,
FBgn0085474	84.0309	0.868241	0.547814	0.189262	4.58751	4.48559e-06	0.000941476	CG34445	NM_001103950.3	21.1207	4.82546
FBgn0050379	349.017	0.611949	0.654312	0.140157	4.36616	1.26452e-05	0.00231162	CG30379	NM_165574.2	22.7305	13.0638	GO:0016021~integral component of membrane,
FBgn0037127	445.742	0.766055	0.588023	0.185002	4.1408	3.46099e-05	0.00509439	CG14566	NM_141101.2	53.4597	23.1217
FBgn0037819	46.0911	0.707188	0.612513	0.190969	3.70316	0.000212929	0.0232326	CG14688	NM_001104270.2	2.56073	0.962192	GO:0001561~fatty acid alpha-oxidation,	GO:0005777~peroxisome,
FBgn0012036	3448.38	0.697055	0.61683	0.188248	3.70286	0.000213181	0.0232326	Aldh	NM_001273361.1	108.934	47.4086	GO:0006090~pyruvate metabolic process,GO:0006117~acetaldehyde metabolic process,GO:0045471~response to ethanol,GO:0055114~oxidation-reduction process,GO:1901215~negative regulation of neuron death,	GO:0005737~cytoplasm,GO:0005739~mitochondrion,GO:0005759~mitochondrial matrix,GO:0005811~lipid particle,
FBgn0050446	159.958	0.724652	0.605143	0.179012	4.04807	5.16413e-05	0.00705184	Tdc2	NM_165483.3	4.06144	1.94963	GO:0006520~cellular amino acid metabolic process,GO:0007626~locomotory behavior,GO:0018991~oviposition,GO:0045475~locomotor rhythm,GO:0048148~behavioral response to cocaine,
FBgn0031972	735.777	0.316889	0.802799	0.086979	3.64328	0.000269188	0.0282907	Wwox	NM_135327.4	24.8314	12.7718	GO:0006915~apoptotic process,GO:0010212~response to ionizing radiation,GO:0016055~Wnt signaling pathway,GO:0050829~defense response to Gram-negative bacterium,GO:2000377~regulation of reactive oxygen species metabolic process,	GO:0005737~cytoplasm,
FBgn0028956	1110.52	0.56315	0.676823	0.125483	4.48785	7.19452e-06	0.00138208	mthl3	NM_145335.3	21.8817	15.5856	GO:0006950~response to stress,GO:0007166~cell surface receptor signaling pathway,GO:0007186~G-protein coupled receptor signaling pathway,GO:0008340~determination of adult lifespan,GO:0042594~response to starvation,	GO:0005886~plasma membrane,GO:0016021~integral component of membrane,
FBgn0002565	135.761	0.87381	0.545704	0.188507	4.63543	3.56189e-06	0.000776355	Lsp2	NM_080077.2	18.6166	2.44412	GO:0008045~motor neuron axon guidance,GO:0016201~synaptic target inhibition,	GO:0005616~larval serum protein complex,GO:0005811~lipid particle,
FBgn0040256	35.7568	0.688716	0.620406	0.191106	3.60384	0.000313555	0.0320165	Ugt86Dd	NM_001104274.2	1.41437	0.572831	GO:0008152~metabolic process,GO:0009813~flavonoid biosynthetic process,GO:0052696~flavonoid glucuronidation,	GO:0016021~integral component of membrane,GO:0043231~intracellular membrane-bounded organelle,
FBgn0040091	418.98	0.438512	0.737895	0.120364	3.64322	0.00026925	0.0282907	Ugt58Fa	NM_001299805.1	8.76148	6.78712	GO:0008152~metabolic process,GO:0009813~flavonoid biosynthetic process,GO:0052696~flavonoid glucuronidation,	GO:0016021~integral component of membrane,GO:0043231~intracellular membrane-bounded organelle,
FBgn0002531	623.474	1.07204	0.475647	0.191089	5.61015	2.02155e-08	8.18294e-06	Lcp1	NM_001273872.2	4.72384	1.68039	GO:0008363~larval chitin-based cuticle development,GO:0040003~chitin-based cuticle development,	GO:0005615~extracellular space,GO:0031012~extracellular matrix,
FBgn0002534	321.031	1.09611	0.467776	0.183052	5.98799	2.12453e-09	1.04693e-06	Lcp3	NM_001273874.1	4.9186	0.643185	GO:0008363~larval chitin-based cuticle development,GO:0040003~chitin-based cuticle development,	GO:0005615~extracellular space,GO:0031012~extracellular matrix,
FBgn0002533	234.809	0.977161	0.507978	0.189009	5.16993	2.34183e-07	6.9848e-05	Lcp2	NM_057272.4	20.7939	3.41418	GO:0008363~larval chitin-based cuticle development,GO:0040003~chitin-based cuticle development,	GO:0005615~extracellular space,GO:0031012~extracellular matrix,
FBgn0033836	84.0646	1.0113	0.4961	0.191121	5.2914	1.21385e-07	4.16902e-05	CG18278	NM_165983.2	12.5564	4.56696	GO:0030203~glycosaminoglycan metabolic process,
FBgn0002791	1415.44	0.305397	0.809219	0.0866846	3.52309	0.00042655	0.0420393	mr	NM_138018.3	26.1676	21.0415	GO:0031145~anaphase-promoting complex-dependent catabolic process,GO:0042787~protein ubiquitination involved in ubiquitin-dependent protein catabolic process,GO:0045886~negative regulation of synaptic growth at neuromuscular junction,GO:0050804~modulation of synaptic transmission,GO:0051726~regulation of cell cycle,	GO:0000151~ubiquitin ligase complex,GO:0005680~anaphase-promoting complex,
FBgn0002535	337.389	0.997708	0.500795	0.186877	5.33884	9.35422e-08	3.31315e-05	Lcp4	NM_057274.4	12.5123	2.33617	GO:0040003~chitin-based cuticle development,	GO:0005615~extracellular space,GO:0031012~extracellular matrix,
FBgn0002563	753.086	1.25418	0.419233	0.182429	6.87488	6.20406e-12	3.70088e-09	Lsp1beta	NM_057276.4	21.5384	5.54358	GO:0046331~lateral inhibition,	GO:0005616~larval serum protein complex,GO:0005811~lipid particle,
FBgn0053099	28.9793	0.97108	0.510124	0.188622	5.14828	2.62891e-07	7.26119e-05	CG33099	NM_176537.2	1.6976	0.48403	GO:0055114~oxidation-reduction process,
FBgn0000640	448.175	0.658662	0.633465	0.175806	3.74654	0.000179292	0.0209494	Fbp2	NM_078798.4	23.8281	2.99496	GO:0055114~oxidation-reduction process,	GO:0005811~lipid particle,
FBgn0034736	66.5267	0.672925	0.627234	0.173975	3.86793	0.000109764	0.0141371	gas	NM_137834.3	1.93779	1.00131
FBgn0263415	58.8505	0.691629	0.619154	0.190183	3.63665	0.000276202	0.0284588	CR43461	NM_167086.2	2.16513	0.932352
FBgn0035231	282.805	0.636494	0.643274	0.16307	3.9032	9.49276e-05	0.0123668	Pcyt2	NM_139365.3	10.0328	5.46782
FBgn0013763	2566.41	0.500544	0.70684	0.141378	3.54048	0.000399402	0.039709	Idgf6	NM_057733.4	99.9667	66.677
FBgn0262532	40.1441	0.989132	0.503781	0.190488	5.19263	2.07345e-07	6.35148e-05	CR43086	0	#N/A	#N/A
FBgn0267160	174.98	0.802133	0.573501	0.187615	4.27542	1.9078e-05	0.00317985	CR45600	0	#N/A	#N/A
FBgn0033997	77.3344	0.646943	0.638632	0.17992	3.59573	0.000323487	0.0327357	Ir51a	0	#N/A	#N/A
