# Supplementary material for: Mitochondrial stress causes neuronal dysfunction via an ATF4-dependent increase in L-2-hydroxyglutarate
Source: J Cell Biol. 2019 Oct 23;218(12):4007–16. doi: 10.1083/jcb.201904148 (PMC6891100; doi:10.1083/jcb.201904148)
Supplement: Tables S1-S6 (ZIP) [file JCB_201904148_TablesS1-S6.zip › JCB_201904148_TableS2.xlsx]

## Sheet: Control v ATF4 oe up
Table S2. Genes misregulated by ATF4 overexpression.
	Base mean	log2(FC)	Fold change (upreg.)	StdErr	Wald-Stats	P-value	P-adj	Gene name		Control FPKM	ATF4 oe FPKM	Gene ontology terms
FBgn0260474	21.4961	-0.900499	1.86671	0.216641	-4.15663	3.22973e-05	0.00348141	CG30002	NM_001169629.1	0.156807	1.01424
FBgn0031707	15.7441	-1.05628	2.07956	0.229063	-4.61131	4.00139e-06	0.000531627	CG14020	NM_001273168.2	0.246504	1.02228
FBgn0265819	6.1586	-0.905096	1.87267	0.219156	-4.12993	3.62879e-05	0.00387501	CR44608	NR_124063.1	0.152106	1.11019
FBgn0037304	38.1728	-1.44323	2.71929	0.209697	-6.88244	5.88363e-12	2.58563e-09	CG1113	NM_141265.2	0.340648	1.37574
FBgn0033728	22.0224	-1.50771	2.84358	0.227959	-6.61396	3.74164e-11	1.52686e-08	Cpr49Ae	NM_136930.4	0.1841	1.50321	GO:0040003~chitin-based cuticle development,	GO:0005615~extracellular space,GO:0031012~extracellular matrix,	GO:0008010~structural constituent of chitin-based larval cuticle,GO:0042302~structural constituent of cuticle,
FBgn0261289	11.6076	-1.0256	2.03581	0.226921	-4.51963	6.19469e-06	0.000777808	CheB98a	NM_144012.3	0.2692	1.53094	GO:0007606~sensory perception of chemical stimulus,GO:0043695~detection of pheromone,	GO:0005576~extracellular region,GO:0005615~extracellular space,	GO:0008289~lipid binding,
FBgn0037432	25.4923	-0.748442	1.67998	0.213639	-3.5033	0.000459537	0.0294982	CG10298	NM_141386.2	0.72411	1.62221
FBgn0033501	316.416	-0.760456	1.69403	0.148228	-5.13032	2.89253e-07	5.24603e-05	CG12911	NM_136724.2	1.23025	1.62906
FBgn0039736	136.023	-0.639942	1.55827	0.152595	-4.19374	2.74395e-05	0.00300352	CG7912	NM_143504.3	1.39442	2.19121
FBgn0038874	269.348	-1.05719	2.08087	0.19088	-5.53848	3.05108e-08	6.57766e-06	ETHR	NM_001300510.1	0.0677626	2.2196	GO:0007186~G-protein coupled receptor signaling pathway,GO:0009755~hormone-mediated signaling pathway,GO:0022008~neurogenesis,GO:0048812~neuron projection morphogenesis,	GO:0005887~integral component of plasma membrane,GO:0016021~integral component of membrane,	GO:0004997~thyrotropin-releasing hormone receptor activity,GO:0008188~neuropeptide receptor activity,GO:0008227~G-protein coupled amine receptor activity,GO:0008528~G-protein coupled peptide receptor activity,GO:0042654~ecdysis-triggering hormone receptor activity,
FBgn0035957	44.5755	-0.683875	1.60645	0.200598	-3.40918	0.00065159	0.0381798	CG5144	NM_140027.2	1.10601	2.23556
FBgn0035544	50.5935	-0.999315	1.99905	0.225344	-4.43462	9.22338e-06	0.00110933	CG15021	NM_139645.3	0.491412	2.38666
FBgn0030349	2141.31	-0.623808	1.54094	0.129912	-4.80177	1.57271e-06	0.000236445	CG10353	NM_167312.4	0.334872	3.03554
FBgn0038917	143.672	-0.684965	1.60766	0.161514	-4.24089	2.22631e-05	0.00246969	CG6678	NM_142739.3	1.91442	3.13826
FBgn0036676	24.7272	-0.899064	1.86486	0.228088	-3.94174	8.08913e-05	0.00751434	CG13028	NM_206392.2	0.742951	3.13833
FBgn0052845	85.9762	-0.639956	1.55828	0.181345	-3.52894	0.000417234	0.0275567	CG32845	NM_167822.3	1.65052	3.18029
FBgn0035409	32.9219	-1.5824	2.99467	0.205816	-7.68842	1.48958e-14	8.50999e-12	CG14963	NM_139521.2	1.30278	3.30721
FBgn0038716	292.736	-0.580405	1.49527	0.147618	-3.9318	8.4312e-05	0.00776894	CG7342	NM_001260267.1	3.22788	3.37277
FBgn0015037	74.0428	-3.2955	9.81848	0.217498	-15.1519	7.36407e-52	1.40236e-48	Cyp4p1	NM_080089.3	0.0184263	3.54131	GO:0055114~oxidation-reduction process,	GO:0005789~endoplasmic reticulum membrane,GO:0031090~organelle membrane,	GO:0004497~monooxygenase activity,GO:0005506~iron ion binding,GO:0016705~oxidoreductase activity, acting on paired donors, with incorporation or reduction of molecular oxygen,GO:0020037~heme binding,
FBgn0267484	15.1409	-0.881567	1.84238	0.228963	-3.85027	0.000117988	0.00998619	CR45834	NR_133155.1	1.93205	3.8348
FBgn0021738	24.6081	-2.34744	5.0892	0.22652	-10.363	3.65166e-25	3.47699e-22	Crg-1	NM_166990.4	1.51927	3.95969	GO:0006355~regulation of transcription, DNA-templated,	GO:0005634~nucleus,	GO:0000981~RNA polymerase II transcription factor activity, sequence-specific DNA binding,GO:0003700~transcription factor activity, sequence-specific DNA binding,GO:0043565~sequence-specific DNA binding,
FBgn0032284	28.0079	-0.879044	1.83916	0.229052	-3.83774	0.000124172	0.0104322	CG7294	NM_135594.4	1.42879	4.25198
FBgn0085261	264.835	-0.966896	1.95463	0.126386	-7.65037	2.00408e-14	1.09041e-11	CG34232	NM_001103813.3	2.7436	5.43486
FBgn0040207	1890.12	-0.297855	1.22932	0.0810663	-3.67422	0.000238576	0.0178168	kat80	NM_001298388.1	12.3567	5.53983
FBgn0026176	57.5301	-1.86834	3.65111	0.198201	-9.42647	4.24133e-21	3.46153e-18	SkpB	NM_136885.4	0.951678	5.54328	GO:0042787~protein ubiquitination involved in ubiquitin-dependent protein catabolic process,	GO:0019005~SCF ubiquitin ligase complex,	GO:0004842~ubiquitin-protein transferase activity,
FBgn0267666	95.4042	-0.521859	1.4358	0.154823	-3.37068	0.000749833	0.0422049	CR46004	NR_133206.1	3.69467	5.62511
FBgn0051436	122.85	-0.768252	1.7032	0.21202	-3.62348	0.000290665	0.0206282	CG31436	NM_170217.4	2.65539	5.63548
FBgn0038465	448.189	-0.635016	1.55295	0.182326	-3.48286	0.000496095	0.0307828	Irc	NM_001275724.1	2.41665	5.73043
FBgn0039809	176.977	-0.636707	1.55478	0.14659	-4.34347	1.40252e-05	0.0016187	CG15547	NM_143576.2	3.91178	6.21964
FBgn0037518	178.995	-0.838729	1.78847	0.15927	-5.26607	1.39379e-07	2.74576e-05	CG2641	NM_141480.2	3.4188	6.81497
FBgn0031678	234.269	-1.3289	2.51211	0.131349	-10.1173	4.62973e-24	4.06918e-21	CG31918	NM_135060.4	3.56829	7.75365	GO:0006508~proteolysis,		GO:0004222~metalloendopeptidase activity,
FBgn0035193	150.627	-0.85781	1.81228	0.227705	-3.7672	0.000165088	0.0131909	CG9192	NM_138241.4	3.15635	8.55123
FBgn0027513	308.156	-0.424661	1.34226	0.109446	-3.88009	0.000104417	0.00917235	ana2	NM_001299287.1	1.33953	8.81052
FBgn0264821	764.235	-0.566794	1.48123	0.161902	-3.50084	0.000463798	0.0296053	CR44029	NR_123750.1	5.6373	9.49321
FBgn0040528	231.389	-0.864819	1.82111	0.153405	-5.6375	1.72535e-08	3.86547e-06	CG15864	NM_143926.2	4.88866	9.68272
FBgn0085419	829.076	-1.59813	3.02751	0.12626	-12.6574	1.01799e-36	1.45394e-33	Rgk2	NM_001299648.1	3.57601	11.6409	GO:0007264~small GTPase mediated signal transduction,GO:1901386~negative regulation of voltage-gated calcium channel activity,	GO:0005622~intracellular,GO:0009898~cytoplasmic side of plasma membrane,GO:0016020~membrane,	GO:0003924~GTPase activity,GO:0005525~GTP binding,
FBgn0032414	1102.6	-0.794658	1.73467	0.203305	-3.9087	9.27939e-05	0.00841478	CG17211	NM_135708.2	5.52599	12.1434
FBgn0262741	143.786	-0.582354	1.49729	0.165658	-3.5154	0.000439099	0.0286694	MRE23	NM_001300645.1	9.10951	14.6464
FBgn0263780	856.322	-0.635161	1.55311	0.135957	-4.67178	2.98604e-06	0.000416306	CG17684	NM_001015352.4	7.37719	15.1953
FBgn0020251	1703.15	-0.687187	1.61014	0.151763	-4.52802	5.95385e-06	0.000755874	sfl	NM_001169883.3	9.09957	15.7989	GO:0006024~glycosaminoglycan biosynthetic process,GO:0006790~sulfur compound metabolic process,GO:0007166~cell surface receptor signaling pathway,GO:0007283~spermatogenesis,GO:0007367~segment polarity determination,GO:0007427~epithelial cell migration, open tracheal system,GO:0007428~primary branching, open tracheal system,GO:0007474~imaginal disc-derived wing vein specification,GO:0007507~heart …	GO:0000137~Golgi cis cisterna,GO:0000139~Golgi membrane,GO:0005622~intracellular,GO:0005783~endoplasmic reticulum,GO:0016021~integral component of membrane,GO:0045202~synapse,	GO:0008146~sulfotransferase activity,GO:0015016~[heparan sulfate]-glucosamine N-sulfotransferase activity,GO:0016787~hydrolase activity,
FBgn0033395	306.626	-4.81471	28.1431	0.174685	-27.5622	3.15973e-167	3.61031e-163	Cyp4p2	NM_136628.3	0.13615	15.9001	GO:0030431~sleep,GO:0055114~oxidation-reduction process,	GO:0005789~endoplasmic reticulum membrane,GO:0031090~organelle membrane,	GO:0004497~monooxygenase activity,GO:0005506~iron ion binding,GO:0016705~oxidoreductase activity, acting on paired donors, with incorporation or reduction of molecular oxygen,GO:0020037~heme binding,
FBgn0033205	292.629	-0.609394	1.52562	0.136895	-4.45156	8.52479e-06	0.00103622	CG2064	NM_136466.4	9.4733	16.0786
FBgn0037206	1748.87	-0.332308	1.25903	0.0810089	-4.10212	4.09387e-05	0.00425242	CG12768	NM_001275300.1	15.1551	19.8865
FBgn0039459	439.792	-0.675756	1.59743	0.106511	-6.34448	2.2318e-10	7.50016e-08	IntS12	NM_143250.3	13.939	21.2691
FBgn0037811	75.4707	-0.741377	1.67177	0.17173	-4.3171	1.5809e-05	0.00178845	CG12592	NM_169340.2	18.5981	22.8591
FBgn0035160	569.18	-0.794636	1.73464	0.189542	-4.19241	2.7601e-05	0.00300352	hng3	NM_001274293.1	13.4478	25.9938	GO:0006355~regulation of transcription, DNA-templated,	GO:0005634~nucleus,	GO:0001099~basal RNA polymerase II transcription machinery binding,GO:0003677~DNA binding,GO:0003700~transcription factor activity, sequence-specific DNA binding,GO:0003713~transcription coactivator activity,
FBgn0035859	186.954	-0.724156	1.65193	0.145155	-4.98885	6.07401e-07	0.000102061	CG13678	NM_139936.3	19.9421	29.1441
FBgn0052581	166.881	-4.50664	22.7318	0.209064	-21.5562	4.62743e-103	2.64365e-99	CG32581	NM_001103518.3	33.3016	30.1985	GO:0016567~protein ubiquitination,GO:0042787~protein ubiquitination involved in ubiquitin-dependent protein catabolic process,GO:0071712~ER-associated misfolded protein catabolic process,	GO:0016021~integral component of membrane,GO:0036513~Derlin-1 retrotranslocation complex,	GO:0004842~ubiquitin-protein transferase activity,GO:0008270~zinc ion binding,GO:0044390~ubiquitin-like protein conjugating enzyme binding,GO:1904264~ubiquitin protein ligase activity involved in ERAD pathway,
FBgn0029856	155.59	-1.50645	2.84109	0.170731	-8.82349	1.10944e-18	7.45674e-16	CG11700	NM_132078.2	18.2095	31.0652
FBgn0033339	2655.33	-0.73129	1.66012	0.181723	-4.0242	5.717e-05	0.00568021	Sec31	NM_165630.3	22.5986	39.9884	GO:0045089~positive regulation of innate immune response,GO:0050829~defense response to Gram-negative bacterium,GO:0090114~COPII-coated vesicle budding,	GO:0000139~Golgi membrane,GO:0005783~endoplasmic reticulum,GO:0005795~Golgi stack,GO:0030127~COPII vesicle coat,GO:0030134~ER to Golgi transport vesicle,GO:0070971~endoplasmic reticulum exit site,	GO:0005198~structural molecule activity,
FBgn0027620	3799.12	-0.678379	1.60034	0.189173	-3.58603	0.000335751	0.0235355	Acf	NM_080486.3	22.1318	41.3799
FBgn0013278	1149.04	-1.29575	2.45505	0.206385	-6.27832	3.42258e-10	1.05693e-07	Hsp70Bb	NM_080188.3	19.2599	45.9963	GO:0001666~response to hypoxia,GO:0006986~response to unfolded protein,GO:0009408~response to heat,GO:0031427~response to methotrexate,GO:0035080~heat shock-mediated polytene chromosome puffing,	GO:0005875~microtubule associated complex,	GO:0005524~ATP binding,
FBgn0270926	1830.81	-0.407573	1.32645	0.0913637	-4.461	8.15783e-06	0.00100227	AsnS	NM_206410.2	37.7432	50.1049
FBgn0036556	3718.63	-0.788056	1.72675	0.179475	-4.39089	1.1289e-05	0.00131621	CG5830	NM_140568.3	30.3505	64.4248
FBgn0261560	643.643	-1.33692	2.52611	0.203862	-6.55796	5.45498e-11	2.14926e-08	Thor	NM_057947.4	18.383	69.034	GO:0001558~regulation of cell growth,GO:0006641~triglyceride metabolic process,GO:0006955~immune response,GO:0006979~response to oxidative stress,GO:0007520~myoblast fusion,GO:0007525~somatic muscle development,GO:0008340~determination of adult lifespan,GO:0009617~response to bacterium,GO:0019731~antibacterial humoral response,GO:0042594~response to starvation,GO:0045792~negative regulation of ce…	GO:0005737~cytoplasm,	GO:0008190~eukaryotic initiation factor 4E binding,
FBgn0058469	268.222	-3.97118	15.6836	0.205198	-19.353	1.92472e-83	7.33063e-80	CR40469	NR_003723.2	2440.06	1685.59
FBgn0264835	48.2848	-1.04605	2.06486	0.223913	-4.67167	2.98767e-06	0.000416306	CR44043	0	#N/A	#N/A
FBgn0265338	11.1803	-0.96816	1.95634	0.227867	-4.24879	2.14929e-05	0.00240762	CR44292	0	#N/A	#N/A
FBgn0264792	8.64749	-0.750883	1.68282	0.225968	-3.32297	0.000890652	0.0486662	CR44022	0	#N/A	#N/A
FBgn0266750	987.276	-0.738259	1.66816	0.128737	-5.73463	9.77245e-09	2.37575e-06	CR45223	0	#N/A	#N/A
FBgn0014396	57.6224	-0.688455	1.61156	0.188896	-3.64463	0.000267779	0.0196131	tim	NM_001014463.4	#N/A	#N/A	GO:0000122~negative regulation of transcription from RNA polymerase II promoter,GO:0003053~circadian regulation of heart rate,GO:0006606~protein import into nucleus,GO:0007617~mating behavior,GO:0007620~copulation,GO:0007622~rhythmic behavior,GO:0007623~circadian rhythm,GO:0008062~eclosion rhythm,GO:0009648~photoperiodism,GO:0009649~entrainment of circadian clock,GO:0030431~sleep,GO:0042306~regul…	GO:0005634~nucleus,GO:0005737~cytoplasm,GO:0043234~protein complex,GO:0048471~perinuclear region of cytoplasm,	GO:0005515~protein binding,GO:0008134~transcription factor binding,GO:0046982~protein heterodimerization activity,
FBgn0085788	3.41537	-0.585297	1.50035	0.176568	-3.31486	0.00091689	0.0496511	CR41504	0	#N/A	#N/A
FBgn0034136	313.124	-0.415565	1.33382	0.117322	-3.54208	0.000396981	0.0266818	DAT	NM_079039.4	#N/A	#N/A

## Sheet: Control v ATF4 oe down
	Base mean	log2(FC)	Fold change (downreg.)	StdErr	Wald-Stats	P-value	P-adj	Gene name		Control FPKM	ATF4 oe FPKM	Gene ontology terms
FBgn0001258	1963.86	0.877023	0.54449	0.226132	3.87836	0.000105162	0.00917235	ImpL3	NM_001274547.1	1.01435	0.00122709	GO:0005975~carbohydrate metabolic process,GO:0007520~myoblast fusion,GO:0007525~somatic muscle development,GO:0019752~carboxylic acid metabolic process,GO:0055114~oxidation-reduction process,	GO:0005737~cytoplasm,	GO:0004459~L-lactate dehydrogenase activity,
FBgn0063492	109.98	1.35116	0.391976	0.216434	6.24283	4.29714e-10	1.29208e-07	GstE8	NM_001299642.1	1.20785	0.810188	GO:0006749~glutathione metabolic process,	GO:0005737~cytoplasm,	GO:0004364~glutathione transferase activity,GO:0004602~glutathione peroxidase activity,
FBgn0029859	6.99031	0.814151	0.568743	0.217682	3.74009	0.000183957	0.0144958	CG15892	NM_001031870.2	1.21869	0.282164
FBgn0030880	3.5234	0.710496	0.61111	0.192823	3.68471	0.000228966	0.0173256	CG6788	NM_133026.1	1.40485	0.821004
FBgn0040256	31.9985	1.23385	0.425181	0.224718	5.49067	4.00421e-08	8.47261e-06	Ugt86Dd	NM_001104274.2	1.41437	0.325045	GO:0008152~metabolic process,GO:0009813~flavonoid biosynthetic process,GO:0052696~flavonoid glucuronidation,	GO:0016021~integral component of membrane,GO:0043231~intracellular membrane-bounded organelle,	GO:0008194~UDP-glycosyltransferase activity,GO:0015020~glucuronosyltransferase activity,GO:0016758~transferase activity, transferring hexosyl groups,
FBgn0260933	415.946	0.410692	0.752262	0.11796	3.48161	0.000498408	0.0307828	rempA	NM_205886.2	1.45527	1.06813
FBgn0045038	5578.98	0.499583	0.707311	0.130352	3.83258	0.000126806	0.0104992	Proc	NM_135314.3	1.47249	0.732966
FBgn0036479	62.9447	0.612414	0.654101	0.182839	3.34946	0.000809681	0.0449098	CG13458	NM_140491.2	1.60989	0.961181
FBgn0086450	98.8328	0.721354	0.606528	0.21238	3.39652	0.000682478	0.0393838	su(r)	NM_167182.2	1.68141	0.782744	GO:0006207~'de novo' pyrimidine nucleobase biosynthetic process,GO:0006212~uracil catabolic process,GO:0055114~oxidation-reduction process,	GO:0005737~cytoplasm,	GO:0004152~dihydroorotate dehydrogenase activity,GO:0004159~dihydrouracil dehydrogenase (NAD+) activity,GO:0017113~dihydropyrimidine dehydrogenase (NADP+) activity,GO:0051536~iron-sulfur cluster binding,
FBgn0061356	35.7198	0.800878	0.574	0.218119	3.67174	0.000240901	0.0178736	CG18003	NM_001032230.3	1.78361	0.686911
FBgn0032235	59.0343	0.692047	0.618975	0.183288	3.77574	0.000159532	0.0128367	CG5096	NM_164918.2	1.81324	1.07386
FBgn0040251	636.156	1.0723	0.475559	0.190793	5.62024	1.90694e-08	4.19013e-06	Ugt86Di	NM_001300352.1	1.92866	0.799755	GO:0008152~metabolic process,GO:0009813~flavonoid biosynthetic process,GO:0052696~flavonoid glucuronidation,	GO:0016021~integral component of membrane,GO:0043231~intracellular membrane-bounded organelle,	GO:0008194~UDP-glycosyltransferase activity,GO:0015020~glucuronosyltransferase activity,GO:0016758~transferase activity, transferring hexosyl groups,
FBgn0058191	3710.16	0.605961	0.657034	0.101161	5.99006	2.09767e-09	5.32621e-07	CG40191	NM_001015176.3	1.96374	0.790904
FBgn0037229	52.0627	0.940084	0.521202	0.188888	4.97693	6.46013e-07	0.000106976	CG9766	NM_001104202.2	2.04882	0.877936	GO:0022008~neurogenesis,
FBgn0032598	49.3359	1.02387	0.491795	0.189164	5.41263	6.21073e-08	1.26721e-05	ChLD3	NM_135962.3	2.37514	0.928926
FBgn0031254	18.1834	1.16576	0.445731	0.229099	5.08843	3.61036e-07	6.34646e-05	CG13692	NM_134679.2	2.3899	0.483771
FBgn0267185	9.17897	1.50786	0.351632	0.226558	6.65552	2.82295e-11	1.19463e-08	CR45625	NR_123888.1	2.41721	0.0787283
FBgn0037364	98.6633	0.899811	0.535957	0.152633	5.89526	3.7409e-09	9.29208e-07	Rab23	NM_141317.3	2.56558	1.31578
FBgn0015575	95.1886	0.861318	0.550449	0.199185	4.32422	1.53073e-05	0.00174901	alpha-Est7	NM_079537.4	2.83328	1.23238	GO:0007158~neuron cell-cell adhesion,GO:0007416~synapse assembly,GO:0008340~determination of adult lifespan,GO:0019915~lipid storage,GO:0046683~response to organophosphorus,GO:0050804~modulation of synaptic transmission,	GO:0005737~cytoplasm,GO:0005811~lipid particle,GO:0005887~integral component of plasma membrane,GO:0009986~cell surface,GO:0045202~synapse,	GO:0004872~receptor activity,GO:0042043~neurexin family protein binding,GO:0052689~carboxylic ester hydrolase activity,
FBgn0022981	63.8899	0.834516	0.560771	0.171905	4.85451	1.20684e-06	0.000188896	rpk	NM_079501.4	2.83383	1.7755	GO:0006814~sodium ion transport,GO:0019233~sensory perception of pain,GO:0050966~detection of mechanical stimulus involved in sensory perception of pain,GO:0050975~sensory perception of touch,	GO:0016021~integral component of membrane,GO:0030424~axon,GO:0030425~dendrite,GO:0043025~neuronal cell body,	GO:0005272~sodium channel activity,
FBgn0260874	180.598	1.15234	0.449896	0.182345	6.31955	2.62323e-10	8.56372e-08	Ir76a	NM_001144510.3	3.44696	0	GO:0019226~transmission of nerve impulse,GO:0050907~detection of chemical stimulus involved in sensory perception,GO:0050911~detection of chemical stimulus involved in sensory perception of smell,	GO:0016021~integral component of membrane,GO:0017146~NMDA selective glutamate receptor complex,GO:0043235~receptor complex,GO:0071683~sensory dendrite,	GO:0004972~NMDA glutamate receptor activity,GO:0004984~olfactory receptor activity,GO:0015276~ligand-gated ion channel activity,
FBgn0037781	228.656	0.785242	0.580255	0.153443	5.11747	3.09667e-07	5.52852e-05	Fancl	NM_141717.3	3.93046	1.0633
FBgn0038739	695.659	0.659634	0.633039	0.187418	3.51959	0.000432207	0.0283816	CG4686	NM_142580.3	4.59604	1.71893
FBgn0052115	122.964	0.639207	0.642066	0.192429	3.32178	0.000894443	0.0486662	CG32115	NM_168529.2	4.868	3.05583
FBgn0002534	380.277	0.76456	0.588633	0.226524	3.37519	0.000737657	0.0417251	Lcp3	NM_001273874.1	4.9186	0.953616	GO:0008363~larval chitin-based cuticle development,GO:0040003~chitin-based cuticle development,	GO:0005615~extracellular space,GO:0031012~extracellular matrix,	GO:0008010~structural constituent of chitin-based larval cuticle,GO:0042302~structural constituent of cuticle,
FBgn0037548	177.082	0.648467	0.637958	0.167755	3.86557	0.000110829	0.00959343	CG7900	NM_001104237.2	5.37662	3.14497
FBgn0040321	176.787	0.578148	0.669823	0.169917	3.40253	0.000667655	0.038724	GNBP3	NM_079262.3	6.38388	3.77952
FBgn0011293	38.9636	0.995614	0.501522	0.212337	4.68884	2.74756e-06	0.000392421	a10	NM_079397.3	6.60164	2.24927	GO:0005576~extracellular region,
FBgn0038302	77.5162	0.933586	0.523555	0.197757	4.72087	2.34834e-06	0.000339647	CG4210	NM_142173.2	6.63703	4.68361	GO:0008080~N-acetyltransferase activity,
FBgn0037265	287.988	1.02278	0.492168	0.126905	8.05939	7.66769e-16	4.61111e-13	spartin	NM_141228.2	6.66099	3.46085
FBgn0027586	91.1686	1.21851	0.429725	0.228414	5.33466	9.57226e-08	1.91882e-05	CG5867	NM_135781.3	6.83116	1.42933	GO:0007623~circadian rhythm,GO:0032504~multicellular organism reproduction,	GO:0005615~extracellular space,
FBgn0028940	170.192	1.38048	0.384091	0.228685	6.0366	1.57396e-09	4.18234e-07	Cyp28a5	NM_135850.3	7.29942	1.1437	GO:0046680~response to DDT,GO:0046701~insecticide catabolic process,GO:0055114~oxidation-reduction process,	GO:0005789~endoplasmic reticulum membrane,GO:0031090~organelle membrane,	GO:0004497~monooxygenase activity,GO:0005506~iron ion binding,GO:0009055~electron carrier activity,GO:0016491~oxidoreductase activity,GO:0016705~oxidoreductase activity, acting on paired donors, with incorporation or reduction of molecular oxygen,GO:0020037~heme binding,
FBgn0024293	145.284	0.760978	0.590096	0.210454	3.61588	0.000299327	0.0211118	Spn43Ab	NM_001032224.2	7.3814	3.2975	GO:0032504~multicellular organism reproduction,	GO:0005615~extracellular space,GO:0016021~integral component of membrane,	GO:0004867~serine-type endopeptidase inhibitor activity,
FBgn0040602	76.0689	1.28652	0.409938	0.199459	6.45006	1.1181e-10	4.12108e-08	CG14545	NM_143997.3	7.50561	2.15139
FBgn0264077	36.9014	1.97185	0.254926	0.210926	9.34856	8.88523e-21	6.76817e-18	Cnx14D	NM_132903.3	9.77131	10.022	GO:0006457~protein folding,	GO:0005783~endoplasmic reticulum,GO:0005789~endoplasmic reticulum membrane,GO:0016021~integral component of membrane,	GO:0005509~calcium ion binding,GO:0051082~unfolded protein binding,
FBgn0035482	370.997	0.749622	0.594759	0.202414	3.7034	0.000212727	0.0164231	CG14985	NM_001259679.2	11.2891	5.35093
FBgn0264810	67.9856	1.06011	0.479596	0.21165	5.00879	5.47745e-07	9.3411e-05	Pburs	NM_135868.2	12.3007	4.11277	GO:0007186~G-protein coupled receptor signaling pathway,GO:0007593~chitin-based cuticle sclerotization,GO:0018990~ecdysis, chitin-based cuticle,GO:0090175~regulation of establishment of planar polarity,	GO:0005576~extracellular region,GO:0031395~bursicon neuropeptide hormone complex,	GO:0001664~G-protein coupled receptor binding,GO:0005184~neuropeptide hormone activity,GO:0046982~protein heterodimerization activity,GO:0071855~neuropeptide receptor binding,
FBgn0267398	6181.79	0.564224	0.676319	0.108785	5.18658	2.14196e-07	3.96467e-05	Yeti	NM_001300707.1	12.3569	8.60534
FBgn0034219	243.092	0.645589	0.639232	0.162669	3.96873	7.22564e-05	0.00688001	mthl4	NM_176214.3	12.4084	7.9387	GO:0007166~cell surface receptor signaling pathway,GO:0007186~G-protein coupled receptor signaling pathway,GO:0008340~determination of adult lifespan,GO:0042594~response to starvation,	GO:0005886~plasma membrane,GO:0016021~integral component of membrane,	GO:0004930~G-protein coupled receptor activity,
FBgn0033836	90.5942	1.04801	0.483633	0.218766	4.79057	1.66306e-06	0.000246781	CG18278	NM_165983.2	12.5564	5.86793
FBgn0033134	173.525	0.750696	0.594317	0.224105	3.34975	0.000808854	0.0449098	Tsp42El	NM_078914.3	12.7403	5.22604	GO:0007166~cell surface receptor signaling pathway,GO:0030431~sleep,	GO:0005887~integral component of plasma membrane,GO:0016021~integral component of membrane,
FBgn0029648	221.666	0.823299	0.565148	0.202671	4.06225	4.86011e-05	0.0049143	CG3603	NM_001272270.1	13.2668	4.58071
FBgn0035770	969.147	1.3505	0.392157	0.12772	10.5739	3.93906e-26	4.50078e-23	pst	NM_168209.4	14.0908	5.56097	GO:0007611~learning or memory,GO:0007616~long-term memory,GO:0008355~olfactory learning,GO:0009306~protein secretion,	GO:0005811~lipid particle,GO:0005829~cytosol,
FBgn0010497	712.562	0.563061	0.676864	0.163525	3.44327	0.000574722	0.034381	dmGlut	NM_138760.3	15.1085	9.31097
FBgn0037661	283.869	0.749375	0.594861	0.212079	3.53347	0.000410144	0.0272459	Ada	NM_141609.3	15.3544	7.16772
FBgn0042127	41.4541	0.801926	0.573583	0.197076	4.06913	4.71892e-05	0.00481414	CG18789	NM_164981.3	15.3984	14.3549
FBgn0266227	671.212	0.743199	0.597413	0.184877	4.01996	5.8207e-05	0.00573339	CR44922	NR_125060.1	15.6436	8.92413
FBgn0266777	225.687	0.715287	0.609084	0.141865	5.04204	4.60599e-07	7.97395e-05	CR45242	NR_124849.1	16.4357	10.6321
FBgn0028468	447.688	1.02654	0.490886	0.180302	5.69346	1.2449e-08	2.90291e-06	rtet	NM_079705.3	17.1596	6.16351	GO:0015904~tetracycline transport,GO:0048477~oogenesis,GO:0055085~transmembrane transport,	GO:0016021~integral component of membrane,GO:0031526~brush border membrane,	GO:0005215~transporter activity,GO:0008493~tetracycline transporter activity,
FBgn0038681	493.458	0.688351	0.620563	0.170952	4.02658	5.65947e-05	0.00567237	Cyp12a4	NM_142526.4	17.1791	9.65992
FBgn0260779	545.969	0.450804	0.731635	0.134912	3.34147	0.000833362	0.046	GatA	NM_142518.4	17.9248	11.9765
FBgn0036381	870.259	0.559977	0.678313	0.160815	3.48212	0.000497464	0.0307828	CG8745	NM_140408.3	19.4305	12.3162
FBgn0033453	594.244	0.478821	0.717564	0.134559	3.55844	0.00037306	0.0252224	CG1667	NM_001299327.1	19.4499	12.326
FBgn0037999	374.114	0.648756	0.63783	0.185575	3.49593	0.000472411	0.0298219	CG4860	NM_141906.4	21.1128	10.7052
FBgn0085474	79.3618	1.56343	0.338346	0.22402	6.97896	2.97369e-12	1.3591e-09	CG34445	NM_001103950.3	21.1207	3.17604
FBgn0038301	859.654	0.778472	0.582984	0.10265	7.58378	3.35623e-14	1.72681e-11	CG6654	NM_142172.3	21.8053	12.3494
FBgn0028956	1162.94	0.472964	0.720483	0.10144	4.66251	3.1238e-06	0.00042717	mthl3	NM_145335.3	21.8817	16.0785
FBgn0267635	117.332	1.83707	0.27989	0.164545	11.1645	6.08257e-29	7.72216e-26	CR45973	NM_140962.2	21.9423	22.4909
FBgn0050285	135.217	1.30452	0.404854	0.211777	6.15991	7.27886e-10	2.02849e-07	CG30285	NM_166473.2	23.5227	5.38933	GO:0016021~integral component of membrane,
FBgn0069969	2750.01	0.574768	0.671394	0.150946	3.80778	0.000140222	0.011363	CG40498	NM_001015119.3	24.0288	12.6913
FBgn0053054	201.411	0.532133	0.691531	0.154008	3.45524	0.000549813	0.0334157	CG33054	NM_176376.2	27.7066	18.9129
FBgn0036835	222.531	0.775421	0.584218	0.228845	3.38842	0.000702975	0.0399612	CG14075	NM_140823.2	28.9103	8.03208
FBgn0033437	535.15	0.681192	0.62365	0.19029	3.57976	0.000343914	0.0239607	CG12926	NM_136666.4	29.3344	15.7942
FBgn0032295	1960.9	0.440188	0.737038	0.129036	3.41136	0.000646396	0.0380707	CG12299	NM_135604.3	29.7697	20.7676
FBgn0033942	232.708	0.872328	0.546265	0.218113	3.99944	6.34929e-05	0.0062006	Cpr51A	NM_137124.3	32.4364	12.4656	GO:0032504~multicellular organism reproduction,GO:0040003~chitin-based cuticle development,	GO:0005615~extracellular space,GO:0031012~extracellular matrix,	GO:0008010~structural constituent of chitin-based larval cuticle,GO:0042302~structural constituent of cuticle,
FBgn0020270	1119.89	0.653174	0.63588	0.135341	4.82615	1.39197e-06	0.000214928	mre11	NM_078823.4	32.5011	19.145	GO:0000723~telomere maintenance,GO:0006302~double-strand break repair,GO:0006974~cellular response to DNA damage stimulus,GO:0007095~mitotic G2 DNA damage checkpoint,GO:0016233~telomere capping,GO:0031573~intra-S DNA damage checkpoint,GO:0051276~chromosome organization,GO:0051321~meiotic cell cycle,	GO:0030870~Mre11 complex,	GO:0004519~endonuclease activity,GO:0008408~3'-5' exonuclease activity,GO:0030145~manganese ion binding,
FBgn0036760	135.794	0.688888	0.620332	0.192534	3.578	0.000346233	0.0239761	CG5567	NM_140758.3	33.4396	19.0019
FBgn0034406	964.066	0.71015	0.611256	0.190086	3.73594	0.000187019	0.0146361	Jheh3	NM_137543.4	33.946	17.5156
FBgn0085475	84.4919	0.825397	0.564327	0.227536	3.62755	0.000286122	0.0204327	CG34446	NM_001103949.2	34.8462	8.60815
FBgn0039098	249.931	2.90061	0.133915	0.181291	15.9998	1.28243e-57	2.9306e-54	GILT3	NM_142908.3	35.2511	2.70364	GO:0055114~oxidation-reduction process,		GO:0015036~disulfide oxidoreductase activity,
FBgn0026602	1707.76	0.725096	0.604957	0.151701	4.77978	1.75491e-06	0.000257072	Ady43A	NM_143738.4	42.5726	23.8598
FBgn0032048	1145.84	0.433287	0.740572	0.0969089	4.47108	7.78267e-06	0.000966574	Dh31	NM_164825.2	44.7835	38.1395
FBgn0011581	2220.6	0.388241	0.76406	0.110527	3.51264	0.000443683	0.0288041	Ms	NM_001275982.1	50.9042	23.4793
FBgn0052641	90.3443	1.10241	0.465737	0.171284	6.43617	1.22524e-10	4.37487e-08	CG32641	NM_167352.3	51.9497	45.688	GO:0016021~integral component of membrane,
FBgn0038313	212.531	0.680144	0.624103	0.199694	3.40593	0.0006594	0.0384403	CG4338	NM_142184.2	58.9231	32.6097
FBgn0033926	1831.24	0.51186	0.701318	0.132658	3.85849	0.000114091	0.0098015	Arc1	NM_137111.3	62.7988	41.249
FBgn0000500	684.766	0.728065	0.603713	0.21858	3.33089	0.000865701	0.0475553	Dsk	NM_080106.3	98.2692	44.6346
FBgn0013763	2530.28	0.612886	0.653887	0.132082	4.64018	3.4811e-06	0.000467942	Idgf6	NM_057733.4	99.9667	59.4055
FBgn0027111	16382.2	0.571533	0.672902	0.116285	4.91493	8.8812e-07	0.000144967	miple1	NM_206225.2	422.996	272.864
FBgn0262531	7227.29	1.15643	0.44862	0.183285	6.3095	2.79936e-10	8.88485e-08	CG43085	NM_001259889.2	495.234	189.078
FBgn0262532	35.7418	1.83445	0.280398	0.219145	8.37094	5.7162e-17	3.62852e-14	CR43086	0	#N/A	#N/A
FBgn0263746	10.7814	1.46518	0.362191	0.227976	6.4269	1.3023e-10	4.50911e-08	CR43671	0	#N/A	#N/A
FBgn0264834	139.129	0.968187	0.511148	0.156673	6.17968	6.42308e-10	1.83475e-07	CR44042	0	#N/A	#N/A
FBgn0267910	3302.44	0.896109	0.537334	0.226427	3.9576	7.57064e-05	0.00714893	MRE16	0	#N/A	#N/A
FBgn0085732	124.614	0.571887	0.672736	0.148494	3.85124	0.000117519	0.00998619	CR40190	0	#N/A	#N/A
FBgn0052280	408.442	0.512018	0.701241	0.136269	3.75741	0.000171684	0.0136227	CG32280	#N/A	#N/A	#N/A
