# Supplementary material for: Mitochondrial stress causes neuronal dysfunction via an ATF4-dependent increase in L-2-hydroxyglutarate
Source: J Cell Biol. 2019 Oct 23;218(12):4007–16. doi: 10.1083/jcb.201904148 (PMC6891100; doi:10.1083/jcb.201904148)
Supplement: Tables S1-S6 (ZIP) [file JCB_201904148_TablesS1-S6.zip › JCB_201904148_TableS3.xlsx]

## Sheet: Summary
Table S3. Genes that are commonly regulated by TFAM overexpression and ATF4 overexpression.
Upreg by TFAM, upreg by ATF4 overexpression	FPKM>1?	Control v TFAM o/e fold change	Control v ATF4 o/e fold change
CG1113	YES	1.95625	2.71929
CG12911	YES	1.62965	1.69403
CG2064	YES	1.54477	1.52562
Thor	YES	1.83972	2.52611
Hsp70Bb	YES	2.48517	2.45505
sfl	YES	1.44367	1.61014
AsnS	YES	1.29945	1.32645
CG14963	YES	2.36873	2.99467
CG31918	YES	2.57911	2.51211
Rgk2	YES	1.55455	3.02751
CG11700	YES	1.61803	2.84109
CR44608	YES	1.81167	1.87267
CR40469	YES	3.58976	15.6836
Upreg by TFAM, downreg by ATF4 overexpression	FPKM>1?	Control v TFAM o/e fold change	Control v ATF4 o/e fold change	Control v ATF4 o/e fold change (expressed as neg. change)
Arc1	YES	2.24512	0.701318	-1.42589
ImpL3	YES	1.72647	0.54449	-1.83658
Downreg by TFAM, downreg by ATF4 overexpression		Control v TFAM o/e fold change	Control v ATF4 o/e fold change	Control v TFAM o/e fold change (expressed as neg. change)	Control v ATF4 o/e fold change (expressed as neg. change)
CG40191	YES	0.763636	0.657034	-1.30953	-1.52199
a10	YES	0.560091	0.501522	-1.78543	-1.99393
CG34445	YES	0.547814	0.338346	-1.82544	-2.95555
mthl3	YES	0.676823	0.720483	-1.47749	-1.38796
Ugt86Dd	YES	0.620406	0.425181	-1.61185	-2.35194
Lcp3	YES	0.467776	0.588633	-2.13778	-1.69885
CG18278	YES	0.4961	0.483633	-2.01572	-2.06768
Idgf6	YES	0.70684	0.653887	-1.41475	-1.52932
CR43086	YES	0.503781	0.280398	-1.98499	-3.56635

## Sheet: Details
	Control versus TFAM o/e										Control versus ATF4 o/e
		Base mean	log2(FC)	Fold change	StdErr	Wald-Stats	P-value	P-adj	Control FPKM	TFAM FPKM		Base mean	log2(FC)	Fold change (upreg.)	StdErr	Wald-Stats	P-value	P-adj	Control FPKM	ATF4 o/e FPKM	Gene ontology terms
CG1113	FBgn0037304	33.1313	-0.96809	1.95625	0.190535	-5.08091	3.75633e-07	9.72691e-05	0.340648	1.22419	FBgn0037304	38.1728	-1.44323	2.71929	0.209697	-6.88244	5.88363e-12	2.58563e-09	0.340648	1.37574
CG12911	FBgn0033501	361.368	-0.704561	1.62965	0.186724	-3.77327	0.00016112	0.0192225	1.23025	1.85799	FBgn0033501	316.416	-0.760456	1.69403	0.148228	-5.13032	2.89253e-07	5.24603e-05	1.23025	1.62906
CG2064	FBgn0033205	305.904	-0.62739	1.54477	0.154621	-4.0576	4.95797e-05	0.00692406	9.4733	16.7156	FBgn0033205	292.629	-0.609394	1.52562	0.136895	-4.45156	8.52479e-06	0.00103622	9.4733	16.0786
Thor	FBgn0261560	520.35	-0.87949	1.83972	0.186455	-4.71691	2.3945e-06	0.000542785	18.383	50.7533	FBgn0261560	643.643	-1.33692	2.52611	0.203862	-6.55796	5.45498e-11	2.14926e-08	18.383	69.034	GO:0001558~regulation of cell growth,GO:0006641~triglyceride metabolic process,GO:0006955~immune response,GO:0006979~response to oxidative stress,GO:0007520~myoblast fusion,GO:0007525~somatic muscle development,GO:0008340~determination of adult lifespan,GO:0009617~response to bacterium,GO:0019731~antibacterial humoral response,GO:0042594~response to starvation,GO:0045792~negative regulation of ce…
Hsp70Bb	FBgn0013278	1497.36	-1.31334	2.48517	0.18859	-6.96401	3.30715e-12	2.0824e-09	19.2599	69.1826	FBgn0013278	1149.04	-1.29575	2.45505	0.206385	-6.27832	3.42258e-10	1.05693e-07	19.2599	45.9963	GO:0001666~response to hypoxia,GO:0006986~response to unfolded protein,GO:0009408~response to heat,GO:0031427~response to methotrexate,GO:0035080~heat shock-mediated polytene chromosome puffing,
sfl	FBgn0020251	1591.1	-0.529746	1.44367	0.145419	-3.64288	0.000269599	0.0282907	9.09957	14.0897	FBgn0020251	1703.15	-0.687187	1.61014	0.151763	-4.52802	5.95385e-06	0.000755874	9.09957	15.7989	GO:0006024~glycosaminoglycan biosynthetic process,GO:0006790~sulfur compound metabolic process,GO:0007166~cell surface receptor signaling pathway,GO:0007283~spermatogenesis,GO:0007367~segment polarity determination,GO:0007427~epithelial cell migration, open tracheal system,GO:0007428~primary branching, open tracheal system,GO:0007474~imaginal disc-derived wing vein specification,GO:0007507~heart …
AsnS	FBgn0270926	1805.08	-0.377901	1.29945	0.096438	-3.91859	8.90695e-05	0.0117385	37.7432	49.8671	FBgn0270926	1830.81	-0.407573	1.32645	0.0913637	-4.461	8.15783e-06	0.00100227	37.7432	50.1049
CG14963	FBgn0035409	28.8893	-1.24411	2.36873	0.184231	-6.753	1.44821e-11	7.46089e-09	1.30278	3.0359	FBgn0035409	32.9219	-1.5824	2.99467	0.205816	-7.68842	1.48958e-14	8.50999e-12	1.30278	3.30721
CG31918	FBgn0031678	254.79	-1.36687	2.57911	0.140961	-9.69684	3.10969e-22	4.29611e-19	3.56829	8.62288	FBgn0031678	234.269	-1.3289	2.51211	0.131349	-10.1173	4.62973e-24	4.06918e-21	3.56829	7.75365	GO:0006508~proteolysis,
Rgk2	FBgn0085419	504.783	-0.6365	1.55455	0.130584	-4.87425	1.09224e-06	0.000252641	3.57601	5.77379	FBgn0085419	829.076	-1.59813	3.02751	0.12626	-12.6574	1.01799e-36	1.45394e-33	3.57601	11.6409	GO:0007264~small GTPase mediated signal transduction,GO:1901386~negative regulation of voltage-gated calcium channel activity,
CG11700	FBgn0029856	105.971	-0.694235	1.61803	0.181436	-3.82634	0.000130062	0.0161991	18.2095	22.8114	FBgn0029856	155.59	-1.50645	2.84109	0.170731	-8.82349	1.10944e-18	7.45674e-16	18.2095	31.0652
CR44608	FBgn0265819	10.7383	-0.857319	1.81167	0.173499	-4.94136	7.75787e-07	0.00018708	0.152106	2.13264	FBgn0265819	6.1586	-0.905096	1.87267	0.219156	-4.12993	3.62879e-05	0.00387501	0.152106	1.11019
CR40469	FBgn0058469	133.653	-1.84389	3.58976	0.190339	-9.68739	3.41142e-22	4.29611e-19	2440.06	2248.8	FBgn0058469	268.222	-3.97118	15.6836	0.205198	-19.353	1.92472e-83	7.33063e-80	2440.06	1685.59
Arc1	FBgn0033926	3911.49	-1.16679	2.24512	0.138283	-8.43772	3.23586e-17	2.82117e-14	62.7988	162.803	FBgn0033926	1831.24	0.51186	0.701318	0.132658	3.85849	0.000114091	0.0098015	62.7988	41.249
ImpL3	FBgn0001258	5952.55	-0.787825	1.72647	0.191064	-4.12336	3.7338e-05	0.0054255	1.01435	3.50339	FBgn0001258	1963.86	0.877023	0.54449	0.226132	3.87836	0.000105162	0.00917235	1.01435	0.00122709	GO:0005975~carbohydrate metabolic process,GO:0007520~myoblast fusion,GO:0007525~somatic muscle development,GO:0019752~carboxylic acid metabolic process,GO:0055114~oxidation-reduction process,
CG40191	FBgn0058191	3911.93	0.389044	0.763636	0.111335	3.49435	0.000475226	0.0456459	1.96374	1.41125	FBgn0058191	3710.16	0.605961	0.657034	0.101161	5.99006	2.09767e-09	5.32621e-07	1.96374	0.790904
a10	FBgn0011293	38.9662	0.836268	0.560091	0.187805	4.45284	8.47402e-06	0.00160074	6.60164	2.5889	FBgn0011293	38.9636	0.995614	0.501522	0.212337	4.68884	2.74756e-06	0.000392421	6.60164	2.24927	GO:0005576~extracellular region,
CG34445	FBgn0085474	84.0309	0.868241	0.547814	0.189262	4.58751	4.48559e-06	0.000941476	21.1207	4.82546	FBgn0085474	79.3618	1.56343	0.338346	0.22402	6.97896	2.97369e-12	1.3591e-09	21.1207	3.17604
mthl3	FBgn0028956	1110.52	0.56315	0.676823	0.125483	4.48785	7.19452e-06	0.00138208	21.8817	15.5856	FBgn0028956	1162.94	0.472964	0.720483	0.10144	4.66251	3.1238e-06	0.00042717	21.8817	16.0785
Ugt86Dd	FBgn0040256	35.7568	0.688716	0.620406	0.191106	3.60384	0.000313555	0.0320165	1.41437	0.572831	FBgn0040256	31.9985	1.23385	0.425181	0.224718	5.49067	4.00421e-08	8.47261e-06	1.41437	0.325045	GO:0008152~metabolic process,GO:0009813~flavonoid biosynthetic process,GO:0052696~flavonoid glucuronidation,
Lcp3	FBgn0002534	321.031	1.09611	0.467776	0.183052	5.98799	2.12453e-09	1.04693e-06	4.9186	0.643185	FBgn0002534	380.277	0.76456	0.588633	0.226524	3.37519	0.000737657	0.0417251	4.9186	0.953616	GO:0008363~larval chitin-based cuticle development,GO:0040003~chitin-based cuticle development,
CG18278	FBgn0033836	84.0646	1.0113	0.4961	0.191121	5.2914	1.21385e-07	4.16902e-05	12.5564	4.56696	FBgn0033836	90.5942	1.04801	0.483633	0.218766	4.79057	1.66306e-06	0.000246781	12.5564	5.86793
Idgf6	FBgn0013763	2566.41	0.500544	0.70684	0.141378	3.54048	0.000399402	0.039709	99.9667	66.677	FBgn0013763	2530.28	0.612886	0.653887	0.132082	4.64018	3.4811e-06	0.000467942	99.9667	59.4055
CR43086	FBgn0262532	40.1441	0.989132	0.503781	0.190488	5.19263	2.07345e-07	6.35148e-05	#N/A	#N/A	FBgn0262532	35.7418	1.83445	0.280398	0.219145	8.37094	5.7162e-17	3.62852e-14	#N/A	#N/A
