# Supplementary material for: Mitochondrial stress causes neuronal dysfunction via an ATF4-dependent increase in L-2-hydroxyglutarate
Source: J Cell Biol. 2019 Oct 23;218(12):4007–16. doi: 10.1083/jcb.201904148 (PMC6891100; doi:10.1083/jcb.201904148)
Supplement: Tables S1-S6 (ZIP) [file JCB_201904148_TablesS1-S6.zip › JCB_201904148_TableS4.xlsx]

## Sheet: TFAM oe v TFAM oe ATF4 RNAi up
Table S4. Genes whose expression is modified by ATF4 knockdown.
	Base mean	log2(FC)	Fold change	StdErr	Wald-Stats	P-value	P-adj	Gene name		TFAM FPKM	TFAM,ATF4 RNAi FPKM	Gene ontology terms
FBgn0039758	45.3373	-0.558595	1.47283	0.125484	-4.45153	8.52606e-06	0.00268502	CG9737	NM_143526.2	0.564846	1.97911	GO:0006508~proteolysis,GO:0006909~phagocytosis,	GO:0005777~peroxisome,
FBgn0037819	39.1541	-0.49312	1.40749	0.131515	-3.74954	0.000177162	0.0322545	CG14688	NM_001104270.2	0.962192	1.97812	GO:0001561~fatty acid alpha-oxidation,
FBgn0030593	134.41	-0.548166	1.46223	0.13156	-4.16666	3.09098e-05	0.00720321	CG9512	NM_001298324.1	1.02823	1.43139	GO:0045455~ecdysteroid metabolic process,GO:0055114~oxidation-reduction process,
FBgn0035231	291.124	-0.542329	1.45632	0.12221	-4.43767	9.0937e-06	0.00271692	Pcyt2	NM_139365.3	5.46782	8.89499	GO:0005576~extracellular region,
FBgn0266569	140.532	-0.477084	1.39193	0.113711	-4.19559	2.72166e-05	0.00674739	CG42259	NM_001042791.3	5.46966	7.65907	GO:0042381~hemolymph coagulation,
FBgn0038290	370.18	-0.786191	1.72451	0.131065	-5.99846	1.99194e-09	1.22158e-06	CG6912	NM_142162.3	6.03884	15.2049	GO:0005634~nucleus,
FBgn0035160	581.108	-0.854579	1.80823	0.127287	-6.71378	1.89652e-11	1.84152e-08	hng3	NM_001274293.1	10.6559	27.8538	GO:0006355~regulation of transcription, DNA-templated,	GO:0016021~integral component of membrane,
FBgn0050379	331.284	-0.405838	1.32486	0.0994285	-4.08171	4.47064e-05	0.00964664	CG30379	NM_165574.2	13.0638	18.635	GO:0032039~integrator complex,
FBgn0039459	492.234	-0.711331	1.63731	0.111369	-6.38716	1.69e-10	1.31279e-07	IntS12	NM_143250.3	13.0668	23.7524	GO:0016180~snRNA processing,GO:0022008~neurogenesis,GO:0034472~snRNA 3'-end processing,	GO:0016021~integral component of membrane,GO:0036513~Derlin-1 retrotranslocation complex,
FBgn0052581	178.831	-3.16048	8.94127	0.129175	-24.4667	3.34538e-132	3.89803e-128	CG32581	NM_001103518.3	30.6078	28.5041	GO:0016567~protein ubiquitination,GO:0042787~protein ubiquitination involved in ubiquitin-dependent protein catabolic process,GO:0071712~ER-associated misfolded protein catabolic process,
FBgn0053294	24.1935	-0.410499	1.32915	0.0938066	-4.37601	1.20869e-05	0.00343504	CR33294	NM_080106.3	62.732	61.9346
FBgn0267160	175.258	-0.587193	1.50232	0.131592	-4.46224	8.11076e-06	0.00262518	CR45600	0	#N/A	#N/A

## Sheet: TFAM oe v TFAM oe ATF4RNAi down
	Base mean	log2(FC)	Fold change	StdErr	Wald-Stats	P-value	P-adj	Gene name		TFAM FPKM	TFAM,ATF4 RNAi FPKM
FBgn0033809	68.3391	0.718591	0.607691	0.130935	5.48816	4.06138e-08	1.9718e-05	CG4630	NM_137003.4	1.01075	0.663919	GO:0055085~transmembrane transport,	GO:0005887~integral component of plasma membrane,GO:0016021~integral component of membrane,
FBgn0262057	431.481	0.427339	0.743632	0.111398	3.83616	0.000124973	0.0246812	Spn77Ba	NM_168844.3	1.23149	0.4442	GO:0035009~negative regulation of melanization defense response,GO:0045861~negative regulation of proteolysis,	GO:0005615~extracellular space,
FBgn0034566	67.5629	0.610174	0.655118	0.130593	4.67234	2.97786e-06	0.00105146	CG9313	NM_001299727.1	1.34742	0.628306	GO:0003341~cilium movement,GO:0007605~sensory perception of sound,	GO:0036157~outer dynein arm,
FBgn0086450	93.7959	0.472842	0.720544	0.127856	3.69824	0.0002171	0.036463	su(r)	NM_167182.2	1.43364	0.809275	GO:0006207~'de novo' pyrimidine nucleobase biosynthetic process,GO:0006212~uracil catabolic process,GO:0055114~oxidation-reduction process,	GO:0005737~cytoplasm,
FBgn0267185	7.05066	0.374093	0.77159	0.0852686	4.38723	1.14803e-05	0.00334422	CR45625	NR_123888.1	1.78087	0.0305657
FBgn0035673	46.7012	0.837605	0.559572	0.13178	6.35608	2.06963e-10	1.50721e-07	CG6602	NM_139763.3	2.07791	0.71711
FBgn0035670	30.8481	0.636668	0.643197	0.131205	4.85246	1.2194e-06	0.000489945	CG10472	NM_139760.2	2.29998	0.874156	GO:0006508~proteolysis,
FBgn0030390	29.6751	1.06662	0.477438	0.124099	8.59489	8.3344e-18	1.21391e-14	CG15731	NM_132571.2	2.57058	0.0845168
FBgn0050035	1696.06	0.795643	0.576086	0.112231	7.08931	1.34786e-12	1.42775e-09	Tret1-1	NM_165845.2	3.15499	1.92958	GO:0015771~trehalose transport,GO:0035428~hexose transmembrane transport,GO:0046323~glucose import,GO:0055085~transmembrane transport,	GO:0005886~plasma membrane,GO:0005887~integral component of plasma membrane,GO:0016020~membrane,GO:0016021~integral component of membrane,
FBgn0037487	213.494	1.4721	0.360457	0.131273	11.2141	3.47816e-29	8.1055e-26	thw	NM_001104229.3	3.31593	0.459051
FBgn0001258	5712.88	1.11245	0.462507	0.131788	8.44125	3.13965e-17	4.0648e-14	ImpL3	NM_001274547.1	3.50339	0.418148	GO:0005975~carbohydrate metabolic process,GO:0007520~myoblast fusion,GO:0007525~somatic muscle development,GO:0019752~carboxylic acid metabolic process,GO:0055114~oxidation-reduction process,	GO:0005737~cytoplasm,
FBgn0039006	282.993	0.411014	0.752094	0.106258	3.86806	0.000109703	0.0224256	Cyp6d4	NM_142825.4	7.55865	5.32109	GO:0022416~chaeta development,GO:0035220~wing disc development,GO:0046680~response to DDT,GO:0046701~insecticide catabolic process,GO:0055114~oxidation-reduction process,	GO:0005789~endoplasmic reticulum membrane,GO:0031090~organelle membrane,
FBgn0001217	209.723	1.79902	0.287369	0.13069	13.7656	4.10344e-43	2.09581e-39	Hsc70-2	NM_079615.4	7.92248	0.186582	GO:0006457~protein folding,	GO:0005739~mitochondrion,
FBgn0034674	1044.06	0.439474	0.737403	0.105364	4.171	3.03272e-05	0.00720321	CG9304	NM_137780.4	8.74745	7.52677	GO:0007186~G-protein coupled receptor signaling pathway,GO:0019236~response to pheromone,	GO:0016021~integral component of membrane,
FBgn0029689	484.422	0.62857	0.646817	0.100041	6.2831	3.31896e-10	2.27486e-07	CG6428	NM_130732.2	9.87849	5.5395	GO:0006520~cellular amino acid metabolic process,GO:0006530~asparagine catabolic process,
FBgn0039073	284.545	0.460635	0.726666	0.124632	3.69596	0.000219053	0.036463	CG4408	NM_001300553.1	9.95338	6.77838	GO:0006508~proteolysis,	GO:0005615~extracellular space,
FBgn0035770	967.129	0.710093	0.611281	0.11905	5.96467	2.45123e-09	1.42809e-06	pst	NM_168209.4	10.29	7.56507	GO:0007611~learning or memory,GO:0007616~long-term memory,GO:0008355~olfactory learning,GO:0009306~protein secretion,	GO:0005811~lipid particle,GO:0005829~cytosol,
FBgn0264077	29.3674	0.767714	0.587348	0.119134	6.44413	1.16266e-10	9.67664e-08	Cnx14D	NM_132903.3	10.6694	9.2461	GO:0006457~protein folding,	GO:0005783~endoplasmic reticulum,GO:0005789~endoplasmic reticulum membrane,GO:0016021~integral component of membrane,
FBgn0262955	6268.23	0.288106	0.818977	0.0778555	3.70052	0.00021516	0.036463	RpII140	NM_001300394.1	18.4289	18.5799	GO:0006351~transcription, DNA-templated,GO:0006366~transcription from RNA polymerase II promoter,	GO:0005665~DNA-directed RNA polymerase II, core complex,
FBgn0027836	2650.6	0.752073	0.59375	0.122303	6.14927	7.78381e-10	5.03872e-07	Dgp-1	NM_166274.2	21.0967	9.3603	GO:0006414~translational elongation,	GO:0005622~intracellular,
FBgn0267635	75.7686	0.552976	0.681612	0.131058	4.21933	2.45033e-05	0.00620678	CR45973	NM_140962.2	21.9839	19.9079
FBgn0038301	907.175	0.795709	0.57606	0.0810913	9.81251	9.94671e-23	1.6557e-19	CG6654	NM_142172.3	22.1443	12.3622	GO:0005634~nucleus,
FBgn0036579	1818.43	0.289006	0.818466	0.0777513	3.71706	0.000201557	0.0361314	CG5027	NM_140590.4	47.7739	37.9323	GO:0006457~protein folding,GO:0034976~response to endoplasmic reticulum stress,GO:0045454~cell redox homeostasis,	GO:0005783~endoplasmic reticulum,GO:0016021~integral component of membrane,
FBgn0261380	1275.35	0.419237	0.74782	0.111311	3.76636	0.000165647	0.0311309	mRpL37	NM_079582.5	49.6488	34.5073	GO:0006412~translation,GO:0032543~mitochondrial translation,	GO:0005739~mitochondrion,GO:0005762~mitochondrial large ribosomal subunit,
FBgn0001186	6360.02	0.498408	0.707887	0.125958	3.95693	7.59176e-05	0.0160835	Hex-A	NM_001272455.2	56.4383	34.0333	GO:0001678~cellular glucose homeostasis,GO:0006096~glycolytic process,GO:0046835~carbohydrate phosphorylation,GO:0060361~flight,	GO:0005623~cell,GO:0005829~cytosol,
FBgn0036316	8392.14	0.41371	0.750691	0.0908347	4.55453	5.25023e-06	0.00179928	CG10960	NM_168523.2	61.5547	41.654	GO:0035428~hexose transmembrane transport,GO:0046323~glucose import,GO:0046427~positive regulation of JAK-STAT cascade,GO:0055085~transmembrane transport,	GO:0005886~plasma membrane,GO:0005887~integral component of plasma membrane,GO:0016021~integral component of membrane,
FBgn0030574	6884.21	0.357952	0.780271	0.0939081	3.81173	0.000137998	0.0266605	CG9413	NM_132738.2	73.8325	56.2353	GO:0003333~amino acid transmembrane transport,	GO:0005887~integral component of plasma membrane,GO:0016020~membrane,GO:0016021~integral component of membrane,
FBgn0025885	2949.95	0.390912	0.762647	0.0659981	5.92308	3.15976e-09	1.75321e-06	Inos	NM_058057.6	76.4945	54.2256	GO:0006021~inositol biosynthetic process,GO:0008654~phospholipid biosynthetic process,	GO:0005737~cytoplasm,
FBgn0038071	4202.5	0.421594	0.746599	0.113874	3.70229	0.000213658	0.036463	Dtg	NM_141963.3	82.343	52.2557	GO:0007369~gastrulation,	GO:0009986~cell surface,GO:0016021~integral component of membrane,GO:0031982~vesicle,
FBgn0031307	3568.83	0.418878	0.748006	0.113202	3.70028	0.000215362	0.036463	MFS3	NM_134728.2	83.6965	55.6625	GO:0006820~anion transport,GO:0055085~transmembrane transport,	GO:0005829~cytosol,GO:0005886~plasma membrane,GO:0016021~integral component of membrane,
FBgn0001225	5144.28	0.520056	0.697345	0.114722	4.53317	5.81044e-06	0.00193438	Hsp26	NM_079273.3	367.609	220.061	GO:0008340~determination of adult lifespan,GO:0009408~response to heat,GO:0009631~cold acclimation,GO:0042026~protein refolding,GO:0061077~chaperone-mediated protein folding,	GO:0005737~cytoplasm,GO:0005875~microtubule associated complex,
FBgn0267798	41.9922	1.22491	0.427824	0.122769	9.97733	1.91549e-23	3.71988e-20	CR46123	0	#N/A	#N/A
FBgn0266039	13.8718	0.470249	0.72184	0.0925635	5.08029	3.76856e-07	0.000162634	CR44804	0	#N/A	#N/A
FBgn0264834	189.872	0.658485	0.633543	0.130172	5.05857	4.2242e-07	0.000175787	CR44042	0	#N/A	#N/A
FBgn0267585	27.1661	0.566611	0.675201	0.117438	4.82475	1.40181e-06	0.000544463	CR45923	0	#N/A	#N/A
FBgn0038034	406.912	0.398522	0.758635	0.093998	4.23969	2.2383e-05	0.0057957	Cyp9f3	0	#N/A	#N/A
FBgn0250869	973.362	0.477266	0.718338	0.116568	4.09433	4.23387e-05	0.00930812	CG42240	NM_001144692.2	#N/A	#N/A
FBgn0265715	4.39607	0.316735	0.802885	0.0823463	3.84638	0.000119876	0.0240826	CR44522	0	#N/A	#N/A
