# Supplementary material for: Mitochondrial stress causes neuronal dysfunction via an ATF4-dependent increase in L-2-hydroxyglutarate
Source: J Cell Biol. 2019 Oct 23;218(12):4007–16. doi: 10.1083/jcb.201904148 (PMC6891100; doi:10.1083/jcb.201904148)
Supplement: Tables S1-S6 (ZIP) [file JCB_201904148_TablesS1-S6.zip › JCB_201904148_TableS5.xlsx]

## Sheet: Summary
Table S5. Genes whose expression is reversed by ATF4 knockdown.
Upreg by TFAM, downreg by ATF4 RNAi	FPKM>1?	Control v TFAM o/e fold change	TFAM o/e v TFAM o/e,ATF4 RNAi fold change	TFAM o/e v TFAM o/e,ATF4 RNAi fold change (expressed as neg. change)
Hsc70-2	YES	7.67915	0.287369	-3.47985
thw	YES	2.58304	0.360457	-2.77426
CR46123	YES	3.73086	0.427824	-2.33741
CG15731	YES	3.4158	0.477438	-2.09451
ImpL3	YES	1.72647	0.462507	-2.16213
Tret1-1	YES	1.70633	0.576086	-1.73585
CG6602	YES	1.91224	0.559572	-1.78708
CG6428	YES	1.6076	0.646817	-1.54603
Dgp-1	YES	1.67003	0.59375	-1.68421
Inos	YES	1.32451	0.762647	-1.31122
CG4630	YES	1.81223	0.607691	-1.64557
CR44804	YES	1.7996	0.72184	-1.38535
CG10472	YES	1.65156	0.643197	-1.55473
CR45923	YES	1.77223	0.675201	-1.48104
CG9313	YES	1.96964	0.655118	-1.52644
CG10960	YES	1.48084	0.750691	-1.33211
CG9413	YES	1.42836	0.780271	-1.28161
Downreg by TFAM, upreg by ATF4 RNAi		Control v TFAM o/e fold change	Control v TFAM o/e fold change (expressed as neg. change)	TFAM o/e v TFAM o/e,ATF4 RNAi fold change
CG6912	Yes	0.592052	-1.68904	1.72451
CR45600	Yes	0.573501	-1.74368	1.50232
Pcyt2	Yes	0.643274	-1.55455	1.45632
CG30379	Yes	0.654312	-1.52832	1.32486
CG14688	Yes	0.612513	-1.63262	1.40749

## Sheet: Details
	Control versus TFAM o/e										TFAM o/e versus TFAM o/e, ATF4 RNAi
		Base mean	log2(FC)	Fold change	StdErr	Wald-Stats	P-value	P-adj	Control FPKM	TFAM FPKM	Base mean	log2(FC)	Fold change	StdErr	Wald-Stats	P-value	P-adj	TFAM FPKM	TFAM, ATF4 RNAi FPKM	Gene ontology terms
Hsc70-2	FBgn0001217	198.546	-2.94095	7.67915	0.187584	-15.6781	2.13709e-55	2.42218e-51	0.144466	7.92248	209.723	1.79902	0.287369	0.13069	13.7656	4.10344e-43	2.09581e-39	7.92248	0.186582	GO:0006457~protein folding,	GO:0005739~mitochondrion,
thw	FBgn0037487	207.262	-1.36907	2.58304	0.190381	-7.19118	6.42317e-13	4.28236e-10	0.5369	3.31593	213.494	1.4721	0.360457	0.131273	11.2141	3.47816e-29	8.1055e-26	3.31593	0.459051
CR46123	FBgn0267798	40.5379	-1.89951	3.73086	0.190593	-9.96632	2.14006e-23	3.46507e-20	#N/A	#N/A	41.9922	1.22491	0.427824	0.122769	9.97733	1.91549e-23	3.71988e-20	#N/A	#N/A
CG15731	FBgn0030390	27.9251	-1.77222	3.4158	0.190977	-9.27975	1.69882e-20	1.92544e-17	0.0933485	2.57058	29.6751	1.06662	0.477438	0.124099	8.59489	8.3344e-18	1.21391e-14	2.57058	0.0845168
ImpL3	FBgn0001258	5952.55	-0.787825	1.72647	0.191064	-4.12336	3.7338e-05	0.0054255	1.01435	3.50339	5712.88	1.11245	0.462507	0.131788	8.44125	3.13965e-17	4.0648e-14	3.50339	0.418148	GO:0005975~carbohydrate metabolic process,GO:0007520~myoblast fusion,GO:0007525~somatic muscle development,GO:0019752~carboxylic acid metabolic process,GO:0055114~oxidation-reduction process,	GO:0005737~cytoplasm,
Tret1-1	FBgn0050035	1620.34	-0.770893	1.70633	0.165976	-4.64462	3.40709e-06	0.000757176	2.56066	3.15499	1696.06	0.795643	0.576086	0.112231	7.08931	1.34786e-12	1.42775e-09	3.15499	1.92958	GO:0015771~trehalose transport,GO:0035428~hexose transmembrane transport,GO:0046323~glucose import,GO:0055085~transmembrane transport,	GO:0005886~plasma membrane,GO:0005887~integral component of plasma membrane,GO:0016020~membrane,GO:0016021~integral component of membrane,
CG6602	FBgn0035673	47.9097	-0.935264	1.91224	0.171322	-5.45911	4.78526e-08	1.74955e-05	0.824836	2.07791	46.7012	0.837605	0.559572	0.13178	6.35608	2.06963e-10	1.50721e-07	2.07791	0.71711
CG6428	FBgn0029689	456.174	-0.684908	1.6076	0.134827	-5.07991	3.77611e-07	9.72691e-05	5.61353	9.87849	484.422	0.62857	0.646817	0.100041	6.2831	3.31896e-10	2.27486e-07	9.87849	5.5395	GO:0006520~cellular amino acid metabolic process,GO:0006530~asparagine catabolic process,
Dgp-1	FBgn0027836	2597.57	-0.739871	1.67003	0.163249	-4.53215	5.83856e-06	0.00118168	7.98776	21.0967	2650.6	0.752073	0.59375	0.122303	6.14927	7.78381e-10	5.03872e-07	21.0967	9.3603	GO:0006414~translational elongation,	GO:0005622~intracellular,
Inos	FBgn0025885	2784.78	-0.405461	1.32451	0.110625	-3.66518	0.000247162	0.0266794	56.7057	76.4945	2949.95	0.390912	0.762647	0.0659981	5.92308	3.15976e-09	1.75321e-06	76.4945	54.2256	GO:0006021~inositol biosynthetic process,GO:0008654~phospholipid biosynthetic process,	GO:0005737~cytoplasm,
CG4630	FBgn0033809	68.2783	-0.857768	1.81223	0.153655	-5.58242	2.3719e-08	9.05653e-06	0.818075	1.01075	68.3391	0.718591	0.607691	0.130935	5.48816	4.06138e-08	1.9718e-05	1.01075	0.663919	GO:0055085~transmembrane transport,	GO:0005887~integral component of plasma membrane,GO:0016021~integral component of membrane,
CR44804	FBgn0266039	13.3388	-0.847678	1.7996	0.164583	-5.15045	2.59856e-07	7.26119e-05	#N/A	#N/A	13.8718	0.470249	0.72184	0.0925635	5.08029	3.76856e-07	0.000162634	#N/A	#N/A
CG10472	FBgn0035670	31.2042	-0.723829	1.65156	0.183841	-3.93725	8.24205e-05	0.01099	1.21	2.29998	30.8481	0.636668	0.643197	0.131205	4.85246	1.2194e-06	0.000489945	2.29998	0.874156	GO:0006508~proteolysis,
CR45923	FBgn0267585	27.1548	-0.825568	1.77223	0.190079	-4.34329	1.40365e-05	0.00248578	#N/A	#N/A	27.1661	0.566611	0.675201	0.117438	4.82475	1.40181e-06	0.000544463	#N/A	#N/A
CG9313	FBgn0034566	57.8963	-0.977934	1.96964	0.186896	-5.2325	1.67231e-07	5.41542e-05	0.470171	1.34742	67.5629	0.610174	0.655118	0.130593	4.67234	2.97786e-06	0.00105146	1.34742	0.628306	GO:0003341~cilium movement,GO:0007605~sensory perception of sound,	GO:0036157~outer dynein arm,
CG10960	FBgn0036316	7699.49	-0.566421	1.48084	0.0984967	-5.75065	8.88985e-09	3.73176e-06	38.7659	61.5547	8392.14	0.41371	0.750691	0.0908347	4.55453	5.25023e-06	0.00179928	61.5547	41.654	GO:0035428~hexose transmembrane transport,GO:0046323~glucose import,GO:0046427~positive regulation of JAK-STAT cascade,GO:0055085~transmembrane transport,	GO:0005886~plasma membrane,GO:0005887~integral component of plasma membrane,GO:0016021~integral component of membrane,
CG9413	FBgn0030574	6257.15	-0.514358	1.42836	0.123078	-4.17912	2.92642e-05	0.00448217	47.3371	73.8325	6884.21	0.357952	0.780271	0.0939081	3.81173	0.000137998	0.0266605	73.8325	56.2353	GO:0003333~amino acid transmembrane transport,	GO:0005887~integral component of plasma membrane,GO:0016020~membrane,GO:0016021~integral component of membrane,
CG6912	FBgn0038290	306.591	0.756205	0.592052	0.181676	4.16239	3.14937e-05	0.00471624	13.1846	6.03884	370.18	-0.786191	1.72451	0.131065	-5.99846	1.99194e-09	1.22158e-06	6.03884	15.2049
CR45600	FBgn0267160	174.98	0.802133	0.573501	0.187615	4.27542	1.9078e-05	0.00317985	#N/A	#N/A	175.258	-0.587193	1.50232	0.131592	-4.46224	8.11076e-06	0.00262518	#N/A	#N/A
Pcyt2	FBgn0035231	282.805	0.636494	0.643274	0.16307	3.9032	9.49276e-05	0.0123668	10.0328	5.46782	291.124	-0.542329	1.45632	0.12221	-4.43767	9.0937e-06	0.00271692	5.46782	8.89499
CG30379	FBgn0050379	349.017	0.611949	0.654312	0.140157	4.36616	1.26452e-05	0.00231162	22.7305	13.0638	331.284	-0.405838	1.32486	0.0994285	-4.08171	4.47064e-05	0.00964664	13.0638	18.635	GO:0016021~integral component of membrane,
CG14688	FBgn0037819	46.0911	0.707188	0.612513	0.190969	3.70316	0.000212929	0.0232326	2.56073	0.962192	39.1541	-0.49312	1.40749	0.131515	-3.74954	0.000177162	0.0322545	0.962192	1.97812	GO:0001561~fatty acid alpha-oxidation,	GO:0005777~peroxisome,
