# Supplementary material for: Mitochondrial stress causes neuronal dysfunction via an ATF4-dependent increase in L-2-hydroxyglutarate
Source: J Cell Biol. 2019 Oct 23;218(12):4007–16. doi: 10.1083/jcb.201904148 (PMC6891100; doi:10.1083/jcb.201904148)
Supplement: Tables S1-S6 (ZIP) [file JCB_201904148_TablesS1-S6.zip › JCB_201904148_TableS6.xlsx]

## Sheet: Sheet1
Table S6. Metabolomic analysis of adult heads from flies with pan-neuronal (nSyb-Gal4) TFAM overexpression, ATF4 knockdown, or TFAM overexpression together with ATF4 knockdown and controls.
		Control	Control	Control	Control	Control	TFAM o/e	TFAM o/e	TFAM o/e	TFAM o/e	TFAM o/e	ATF4 RNAi	ATF4 RNAi	ATF4 RNAi	ATF4 RNAi	ATF4 RNAi	TFAM o/e ATF4 RNAi	TFAM o/e ATF4 RNAi	TFAM o/e ATF4 RNAi	TFAM o/e ATF4 RNAi	TFAM o/e ATF4 RNAi
1,3-diphosphateglycerate		2.34301e-07	2.80303e-07	2.55732e-07	0	1.15046e-06	3.70774e-07	9.67019e-07	4.29122e-07	0	2.00528e-07	0	4.54673e-07	6.48887e-07	1.48495e-07	5.13904e-07	1.26768e-07	0	1.47149e-07	0	9.36535e-07
2,3-diphosphateglycerate		0	0	0	0	2.24386e-07	0	0	0	0	0	0	1.5199e-07	0	1.48495e-07	1.14855e-07	0	0	0	0	1.2376e-07
2-HG		0.00461915	0.00825933	0.006256	0.00766669	0.00627732	0.0170574	0.0204406	0.0124396	0.0168618	0.0174385	0.00834378	0.00890484	0.00762293	0.00726462	0.0104466	0.0123559	0.00771926	0.0122991	0.0113735	0.0119069
2-keto-isovalerate / 2-ketovalerate acid		9.1156e-06	1.13864e-06	1.53322e-06	5.47678e-06	1.26302e-06	6.03036e-06	8.08808e-07	2.36067e-06	2.92945e-06	1.20947e-06	2.69483e-06	0	2.03196e-06	2.31125e-06	1.37268e-06	8.66071e-07	0	1.34574e-06	1.87619e-06	5.20499e-07
2-oxobutanoic acid		0.000103884	3.12297e-05	0.000184297	4.73133e-05	0.000178959	0.000111246	0.000113237	9.02476e-05	7.10667e-05	8.93441e-05	5.81175e-05	0.000222811	0.000147306	4.80862e-05	0.000211397	0.00020029	0.000126223	0.000151977	0.000231518	0.000210419
2/3-phosphoglycerate		0.000580928	0.000450783	0.000635924	0.000647681	0.000610128	0.000438668	0.00034388	0.000328481	0.000335417	0.00044556	0.000528081	0.000642995	0.000571826	0.000536499	0.000534073	0.000640336	0.000444301	0.000342446	0.000479977	0.000470261
3-hydroxypropanoic acid		0.0010254	0.00117026	0.00126599	0.00111303	0.00137441	0.0017006	0.00114323	0.000870463	0.00106846	0.0013679	0.00170178	0.00171065	0.00124061	0.00134997	0.00151117	0.00143101	0.00105258	0.00135215	0.00130287	0.00115725
3-phosphohydroxypyruvic acid		5.94161e-07	6.68222e-07	6.45463e-06	2.04414e-06	1.19391e-06	1.39085e-06	1.11268e-06	3.18557e-07	0	0	3.93645e-06	2.27919e-06	3.8314e-06	4.98161e-07	4.0353e-06	2.63542e-06	8.55067e-07	2.0675e-06	7.51027e-06	3.99957e-06
3-phospho-serine		3.86985e-05	3.84723e-05	6.25217e-05	5.85752e-05	8.3067e-05	2.50572e-05	2.85953e-05	3.9339e-05	4.20749e-05	5.89951e-05	4.76574e-05	4.83618e-05	5.65048e-05	4.8155e-05	4.59224e-05	7.58691e-05	5.70497e-05	5.19561e-05	2.97307e-05	4.67402e-05
4-phosphopantothenate		0	0	0	0	0	0	0	0	0	0	3.889e-07	0	0	2.39239e-07	0	0	0	0	0	0
5-aminolevulinate		0.000597994	0.000810956	0.00103487	0.00107585	0.00119145	0.00105429	0.00110811	0.00119682	0.00122066	0.00127466	0.0014862	0.00146015	0.00148621	0.00142243	0.00143147	0.00119763	0.00141053	0.00117627	0.00141657	0.0012945
5-methylcytosine		6.35517e-05	9.53152e-05	9.28441e-07	0.00011509	0.000101699	0.000107156	0.000123563	0.000134898	0.000138309	0.000129126	0.000201605	0.00023157	0.000265647	0.000224776	4.32663e-07	0.000293117	0.000296486	0.000245717	0.000309599	0.000298202
5-methyl-THF +		0	0	0	0	0	0	0	0	0	0	0	0	0	0	0	0	0	0	0	0
6-phospho-D-gluconate		5.64473e-06	1.52245e-05	1.44265e-05	1.3863e-05	1.64255e-05	8.67926e-06	6.73772e-06	7.22954e-06	5.94667e-06	1.33004e-05	9.00404e-06	7.4328e-06	8.00857e-06	4.96853e-06	9.20457e-06	9.6008e-06	1.03469e-05	9.78636e-06	4.89622e-06	7.67248e-06
6-phosphoglucono-D-lactone		0	2.52978e-07	0	2.68078e-07	0	0	0	0	0	0	0	0	0	0	0	0	0	0	0	0
acetoacetic acid		4.71478e-05	4.60415e-05	7.40774e-07	3.44725e-05	5.50741e-07	3.78027e-05	3.07734e-05	2.87353e-05	2.55887e-05	2.16708e-05	6.22193e-05	4.41098e-05	5.04298e-05	4.9291e-05	2.7019e-05	3.17261e-05	3.50805e-05	2.93653e-05	3.0758e-05	3.84593e-05
acetylcholine+		0.000441483	0.000509086	0.00056754	0.000650766	0.000626267	0.000658118	0.000709308	0.000820724	0.001289	0.00096845	0.000968215	0.000777608	0.00088418	0.00127496	0.000987895	0.00127097	0.00115596	0.000789047	0.0010178	0.00123009
aconitic acid		0.000998687	0.00107091	0.0011452	0.00121127	0.00128743	0.00125509	0.00124898	0.000997293	0.00106577	0.000905269	0.00175946	0.00182144	0.00164663	0.00138588	0.0015594	0.00145391	0.00109214	0.000892858	0.00146211	0.00131293
adenine		0.000117814	0.000173674	0.000174747	0.000222123	0.000195564	0.00017188	0.000216195	0.000152978	0.000211975	0.000213234	0.000244265	0.00027096	0.000217529	0.000189286	0.000234673	0.000219419	0.000169949	0.000172652	0.000126007	0.000211596
adenosine		0.000218157	0.000359953	0.00051259	0.000455467	0.000599383	0.000339024	0.000365887	0.000297337	0.000278794	0.00036156	0.000341344	0.000442916	0.000334253	0.00014474	0.000312452	0.000303906	0.000353945	0.000276656	0.000292726	0.000368295
adenylosuccinic acid		6.43512e-05	5.53316e-05	5.64529e-05	4.61795e-05	6.70037e-05	6.76318e-05	6.98793e-05	4.83453e-05	5.82983e-05	6.28348e-05	6.29069e-05	7.97611e-05	7.89153e-05	7.0174e-05	8.70363e-05	7.09856e-05	5.32808e-05	5.45396e-05	7.13635e-05	6.99153e-05
ADP		0.00077407	0.000933427	0.0011102	0.00104339	0.00113758	0.00110005	0.0010104	0.000968031	0.000772971	0.000998515	0.00123429	0.00122648	0.00120891	0.00111035	0.0010817	0.00109119	0.000991503	0.000774138	0.00125231	0.00118275
ADP-D-glucose		0	0	2.40694e-07	2.38431e-07	3.39511e-07	6.47647e-07	5.20874e-07	2.6414e-07	2.37212e-07	3.76697e-07	4.06339e-07	2.81783e-07	5.29321e-07	9.71169e-07	1.17116e-06	7.20037e-07	4.82843e-07	4.20421e-07	4.38416e-07	3.1579e-07
AICA ribonucleotide		4.45959e-07	3.41951e-07	0	0	0	0	1.69756e-07	0	0	0	6.51233e-07	6.1091e-07	3.0653e-07	0	0	1.7595e-07	1.53175e-07	0	0	0
a-KG		0.00608055	0.00629113	0.00715617	0.00428376	0.00594739	0.00603344	0.00391116	0.00204489	0.00242721	0.00248118	0.00340751	0.00254848	0.00242616	0.00250625	0.00236345	0.00190437	0.000966296	0.00168548	0.00385933	0.00208432
alanine		0.00740754	0.00953503	0.0107508	0.0103129	0.012442	0.0119428	0.0112857	0.00917246	0.0104974	0.0129838	0.0132081	0.01488	0.0124052	0.0109448	0.0134874	0.0147686	0.0112236	0.0115034	0.0114606	0.0122228
allantoin		0.000414309	0.000494956	0.00073003	0.000603129	0.00099754	0.000558615	0.000512755	0.000487057	0.000420182	0.000550004	0.00101435	0.000797638	0.000501162	0.000894206	0.000893013	0.000461504	0.000480686	0.000496188	0.00042839	0.000432088
AMP		0.00195557	0.00234497	0.00271435	0.00247322	0.00272506	0.00239525	0.00273281	0.00269624	0.00264374	0.00274281	0.00327806	0.00338633	0.00318728	0.00282817	0.00328281	0.00291064	0.00293611	0.00253604	0.00337928	0.00318567
anandamide		1.97735e-07	0	1.84201e-07	0	6.43578e-07	0	2.71805e-06	8.7861e-07	3.09516e-07	2.7418e-07	8.53349e-07	1.59158e-06	2.3432e-06	1.49861e-06	2.27957e-06	1.22011e-06	2.14796e-06	2.89708e-06	3.13e-06	4.55044e-06
arginine		0.0438184	0.0511171	0.0574633	0.0554309	0.0559284	0.0577576	0.0596305	0.0557456	0.0524821	0.0594909	0.0599033	0.0618895	0.0635233	0.0570984	0.0605648	0.0653818	0.0599919	0.0554174	0.0707741	0.0645333
asparagine		0.00154132	0.00165664	0.00170198	0.00180253	0.00168652	0.00138388	0.00139221	0.00131446	0.00139149	0.00163855	0.00164474	0.00159024	0.00170292	0.00159892	0.00170725	0.00142156	0.00166839	0.00164973	0.00139342	0.00135947
aspartic acid		0.000236239	0.000796409	0.000894036	0.000953625	0.000666689	0.000622513	0.000653858	0.00112884	0.000909069	0.000700685	0.00145507	0.00144826	0.00159083	0.00125944	0.00132791	0.000811346	0.00154151	0.000719538	0.000953989	0.00118344
ATP		0.000121763	0.00017435	0.000220677	0.000207027	0.000214115	0.000212204	0.000184292	0.000204793	0.000141609	0.000199746	0.000199349	0.000242102	0.000245062	0.0002424	0.000206897	0.00014758	0.000139214	0.000106652	0.000208533	0.000192628
b-alanine		0.0064869	0.00781358	0.00796219	0.00789016	0.00698727	0.00791496	0.00730303	0.00617399	0.00676508	0.00817547	0.00766268	0.00767755	0.00717791	0.00697052	0.00769113	0.00757344	0.00646834	0.00518374	0.00653849	0.00643944
betaine		0.00507312	0.00677053	0.00847995	0.0105808	0.00691707	0.00746198	0.0069915	0.00659465	0.00347513	0.00382326	0.014394	0.0123794	0.00663194	0.0120399	0.0109423	0.00744068	0.0047434	0.00378714	0.00552685	0.00640294
carbamoyl phosphate		0	0	9.43558e-08	0	7.66222e-08	0	1.47287e-07	7.92599e-08	8.376e-08	0	9.69704e-08	0	1.65364e-07	0	3.32197e-07	0	0	0	2.32635e-07	1.26409e-07
carnitine+		0.110424	0.120105	0.131428	0.140866	0.134354	0.164092	0.152712	0.151884	0.162958	0.161181	0.170608	0.167175	0.171536	0.164515	0.168408	0.174681	0.169333	0.148796	0.168591	0.161753
CDP		7.55454e-06	1.18828e-05	1.38734e-05	9.58367e-06	8.99045e-06	7.00465e-06	6.31259e-06	7.14818e-06	3.4774e-06	4.92461e-06	7.80878e-06	7.98553e-06	7.73775e-06	7.30766e-06	6.41643e-06	3.88666e-06	5.33164e-06	2.52971e-06	7.34304e-06	5.77706e-06
choline+		0.048683	0.0591821	0.065158	0.0610013	0.0638416	0.0636959	0.0633115	0.063988	0.068744	0.0702398	0.0643553	0.0687037	0.0655256	0.0690366	0.0650605	0.0673182	0.0708506	0.0692974	0.0711448	0.0704441
citrate		0	0	0	0	0	0	0	0	0	0	0	0	0	0	0	0	0	0	0	0
citrate / citrate(iso)		0.0449968	0.0713986	0.095871	0.0867736	0.0898851	0.0921858	0.0857382	0.0659164	0.0477905	0.0683979	0.0909556	0.0914578	0.0914935	0.0801234	0.0925779	0.0843657	0.0565765	0.0415942	0.0905512	0.074791
citrulline		7.76761e-05	8.19332e-05	8.50351e-05	7.84433e-05	8.22547e-05	0.000108059	9.8761e-05	7.43504e-05	8.07084e-05	9.53127e-05	0.000132737	0.000124962	9.29981e-05	0.000121186	0.000131026	0.000123556	0.000100121	0.000102003	8.91803e-05	9.5697e-05
CMP		5.6741e-05	6.008e-05	7.66928e-05	6.25588e-05	7.57988e-05	6.12577e-05	4.98114e-05	6.2151e-05	5.1008e-05	5.01657e-05	8.68811e-05	7.74561e-05	7.338e-05	8.34037e-05	7.05813e-05	6.46872e-05	7.38948e-05	4.37079e-05	9.09563e-05	8.02442e-05
creatine		2.05054e-05	3.06382e-05	2.79323e-05	2.75531e-05	4.91014e-05	7.3227e-05	4.1169e-05	2.64405e-05	2.76155e-05	3.73423e-05	2.63573e-05	2.91698e-05	2.69552e-05	2.71033e-05	3.80449e-05	6.49978e-05	0.000238819	0.000146169	2.88357e-05	7.43569e-05
Creatinine		1.53991e-05	1.60949e-05	1.82326e-05	1.2288e-05	2.07394e-05	2.72704e-05	1.66899e-05	1.42834e-05	1.5183e-05	1.42582e-05	1.53735e-05	1.33463e-05	1.50476e-05	1.79294e-05	1.42673e-05	1.96685e-05	6.13316e-05	3.62535e-05	1.36056e-05	1.79301e-05
CTP		0	1.38877e-06	2.91117e-06	1.67783e-06	2.4393e-06	5.22547e-07	6.5481e-07	1.46078e-06	3.53539e-07	0	4.47341e-07	6.57303e-07	8.34309e-07	5.18283e-07	6.1802e-07	0	3.58827e-07	0	3.76331e-07	0
cystathionine		5.03577e-05	6.37533e-05	7.62998e-05	6.92057e-05	7.14123e-05	0.000100178	9.97232e-05	9.41358e-05	7.82265e-05	9.7201e-05	8.88581e-05	8.30492e-05	8.41934e-05	7.79832e-05	7.80746e-05	0.000106633	9.52791e-05	7.54359e-05	8.87756e-05	9.39087e-05
cysteine		2.05105e-07	0	1.45646e-07	4.50126e-07	5.82327e-07	2.00056e-07	0	1.48647e-07	1.59201e-07	6.41728e-07	7.53455e-07	5.35047e-07	2.23558e-07	0	0	1.06708e-06	1.06888e-07	1.98918e-07	2.69694e-07	5.15242e-07
cystine		8.48057e-05	2.59223e-05	9.17089e-05	1.5638e-05	6.45012e-05	4.13475e-05	4.05342e-05	3.85566e-05	9.24623e-05	6.12464e-05	0.000110278	2.099e-05	1.52665e-05	4.86117e-05	3.833e-05	9.80762e-05	8.18597e-05	0.0001626	3.17913e-05	2.66475e-05
cytidine		0.000119977	0.000115953	0.000144751	0.000117797	0.000126223	9.69954e-05	8.24434e-05	0.00010265	7.78985e-05	8.4321e-05	0.000112192	0.000122907	0.000127255	0.00011478	0.000105421	0.000106204	0.000127558	8.71596e-05	0.000140203	0.000122282
cytosine		1.7928e-05	2.5689e-05	3.43738e-05	3.28586e-05	3.64243e-05	3.34895e-05	2.88216e-05	3.75064e-05	3.25275e-05	3.13864e-05	3.97959e-05	4.22624e-05	4.50246e-05	4.45387e-05	4.19335e-05	4.17245e-05	5.32681e-05	3.41273e-05	5.47717e-05	5.06208e-05
dADP		0	0	0	0	0	0	0	0	0	0	0	0	0	0	0	0	0	0	0	0
dAMP		0	0	0	0	0	0	0	0	0	0	0	0	0	0	0	0	0	0	0	0
dATP		0	0	0	0	0	0	0	0	0	0	0	0	0	0	0	0	0	0	0	0
dCDP		0	0	0	0	0	0	0	0	0	0	0	0	2.23124e-07	0	2.07827e-07	0	0	0	0	0
dCMP		0	0	0	0	0	4.2692e-07	0	0	0	0	0	0	0	0	0	0	0	0	0	0
dCTP		0	0	0	0	0	0	0	0	0	0	0	0	0	0	0	0	0	0	0	0
deoxyguanosine		0.000347975	0.000321943	0.000349041	0.00039739	0.000290173	0.000235792	0.000287687	0.00024595	0.000254227	0.000271672	0.000325239	0.000378248	0.000384069	0.000281066	0.000339195	0.000317551	0.000291443	0.000239207	0.000291312	0.000315756
deoxyuridine -		0	0	0	0	2.38934e-07	0	0	0	0	0	0	0	0	0	0	0	0	0	0	0
D-erythrose-4-phosphate		4.56107e-06	1.46707e-05	1.84012e-05	1.53263e-05	2.47016e-05	1.91232e-07	1.52749e-05	1.38575e-05	1.45919e-05	1.27578e-05	2.03714e-05	2.02935e-05	1.66826e-05	1.87087e-05	2.28712e-05	1.35516e-05	1.48777e-05	1.41621e-05	1.99026e-05	1.87172e-05
D-galactonic acid / D-gluconic acid		0.0047254	0.0102905	0.0115329	0.0121739	0.00868256	0.0208311	0.013628	0.0194637	0.0211937	0.0172723	0.00749379	0.00660057	0.0055384	0.00755572	0.00726132	0.0127763	0.00571579	0.00907588	0.00969084	0.0099481
dGDP		0	0	1.17554e-06	0	0	0	0	0	0	4.63567e-07	0	0	0	0	0	0	0	0	0	0
D-glucosamine-1-phosphate		0.000307826	0.000359672	0.000240694	8.80346e-05	0.000320898	0.000241271	0.000252761	0.000233084	0.000161832	0.000281493	8.99854e-05	0.000298596	0.00027931	0.000303763	0.000295446	0.000256964	0.00017324	0.000243852	0.000246151	0.000294384
D-glucosamine-6-phosphate		0.000136201	0.00012344	0.000111719	9.9108e-05	6.38426e-06	5.92702e-05	5.47768e-05	6.8105e-05	7.60903e-05	1.48147e-05	1.2816e-05	3.93597e-05	6.69737e-05	9.78732e-06	6.45322e-05	8.2387e-05	7.50035e-05	7.89646e-05	7.82847e-05	6.80207e-05
D-glyceraldehyde-3-phosphate		4.84805e-05	6.42271e-05	5.45921e-05	6.5018e-05	5.15731e-05	4.43613e-05	4.85055e-05	4.17264e-05	3.67552e-05	5.35373e-05	4.61806e-05	4.37847e-05	4.64137e-05	3.36753e-05	4.9866e-05	2.99925e-05	2.72614e-05	2.56141e-05	3.24491e-05	3.43763e-05
dGMP		0	0	1.51301e-05	0	0	0	2.62467e-05	0	0	1.83488e-05	0	0	0	0	0	8.2986e-06	0	0	0	0
dGTP		0	0	0	0	0	0	0	0	0	0	0	0	0	0	0	0	0	0	0	0
dihydroorotate		2.3859e-06	6.74813e-07	0	1.99405e-06	0	5.01465e-07	0	0	0	4.45222e-07	1.73658e-06	1.68766e-06	5.17284e-07	0	1.84612e-06	0	0	0	0	0
dihydroxy-acetone-phosphate		5.81225e-05	7.36621e-05	7.2788e-05	8.17076e-05	7.00646e-05	6.13484e-05	5.70383e-05	5.15362e-05	4.13495e-05	6.75244e-05	7.14578e-05	6.37197e-05	5.38671e-05	4.33664e-05	6.30994e-05	4.03097e-05	2.89557e-05	2.40726e-05	3.96857e-05	3.6911e-05
dopamine / octopamine		2.75041e-05	1.97576e-05	1.37554e-05	2.71765e-06	6.20569e-07	0	6.90574e-07	7.08272e-06	7.7178e-06	2.30958e-06	2.38678e-06	4.37538e-07	1.00821e-06	1.37398e-06	7.25192e-07	8.42335e-07	1.32453e-06	3.72143e-07	0	0
D-ribose 1/5-phosphate		0.000269856	0.000318963	0.000354708	0.000340114	0.000372661	0.000373948	0.000343807	0.000282503	0.000301217	0.000430238	0.00031792	0.00035248	0.000312168	0.00024768	0.000301788	0.000399304	0.000288575	0.000327654	0.000299395	0.000311413
D-ribulose 5-phosphate		7.92488e-05	2.6031e-05	2.03507e-05	2.19188e-05	2.25384e-05	1.99779e-05	3.34169e-05	2.46902e-05	2.51662e-05	2.63955e-05	2.62075e-05	2.16133e-05	2.13235e-05	2.597e-05	2.40933e-05	2.18087e-05	2.53947e-05	2.4772e-05	2.44508e-05	2.23794e-05
D-sedoheptulose-7-phosphate		0.000313782	0.000472408	0.000518084	0.000490206	0.000524144	0.000433086	0.000436153	0.000283849	0.000314438	0.000352584	0.000400915	0.0004617	0.000330143	0.000272271	0.000399587	0.000312536	0.000257205	0.000292641	0.000296298	0.000312716
dTMP		0	0	0	0	0	0	0	0	0	0	0	0	0	0	0	0	0	0	0	0
dTTP		0	0	0	0	0	0	0	0	0	0	0	0	0	0	0	0	0	0	0	0
dUMP		0	0	0	0	0	0	0	0	2.02499e-07	0	0	0	0	0	0	0	0	0	0	0
dUTP		0	0	0	0	0	0	0	0	0	0	0	0	0	0	0	0	0	0	0	0
epinephrine		7.82068e-06	2.12613e-05	8.47708e-06	2.47932e-05	2.28352e-05	2.79729e-05	2.57047e-05	2.82533e-05	2.50206e-05	2.39761e-05	1.36349e-05	3.36253e-05	2.84599e-05	3.27079e-05	3.21596e-05	2.38441e-05	2.18674e-05	2.15322e-05	3.06318e-05	2.52544e-05
F-1,6/2,6-DP		0.000247403	0.000182378	0.00022157	0.000204444	0.000245017	0.000204445	0.00015569	0.000184684	0.000155583	0.000235104	0.000206113	0.000252342	0.000249914	0.000226823	0.000219637	0.000240904	0.000244558	0.000164239	0.000241097	0.000245522
F1P/F6P/G1P		0.00318191	0.00537197	0.00570863	0.00466877	0.00517971	0.00392605	0.00343591	0.0030692	0.00263335	0.00303857	0.00423856	0.00431276	0.00357115	0.00374492	0.00418668	0.00285766	0.00273806	0.00260757	0.00362887	0.00307303
FAD		0	0	0	0	0	0	0	0	0	0	0	0	0	0	0	0	0	0	0	0
FMN		0	0	0	0	2.90571e-07	2.31686e-07	0	2.91926e-07	6.76756e-07	1.23149e-06	2.93387e-07	2.24222e-06	6.39067e-07	1.49432e-06	3.14926e-07	2.71355e-07	5.01105e-07	3.81468e-07	3.36801e-07	2.87774e-07
fumaric acid		0.00265178	0.00282404	0.00275552	0.00296087	0.00212807	0.00207288	0.0022354	0.0023364	0.00194311	0.00154243	0.00288276	0.0028385	0.00319528	0.00274775	0.00293977	0.00245171	0.00232408	0.00172956	0.00263358	0.0023786
G6P		0.000672199	0.00127106	0.00149597	0.00106108	0.0011774	0.000988612	0.000847079	0.000806594	0.000580447	0.000697166	0.00103921	0.00116314	0.000890663	0.00102102	0.00114823	0.000723549	0.00070814	0.000683259	0.00107604	0.000862325
GABA		0.00589676	0.0075881	0.00746507	0.00737223	0.00789892	0.00897693	0.00949474	0.00885902	0.0102041	0.0113719	0.00879417	0.0094007	0.00852031	0.00790725	0.00864094	0.00930659	0.00940812	0.0086297	0.00942598	0.00885845
galactosamine /glucosamine		0.000425021	0.000400878	0.000459573	0.000389162	0.000421397	0.000409344	0.000309671	0.00021081	0.000230388	0.000314041	0.000347428	0.000357128	0.000291321	0.000304583	0.000346561	0.000334692	0.000233716	0.000255016	0.000268387	0.000250931
GDP		5.98188e-05	0.000101093	0.000104917	9.73032e-05	9.72121e-05	0.000107136	0.000108322	0.000110722	8.43313e-05	0.000106793	0.00011085	0.000139562	0.000145586	0.000110012	0.000120182	8.87579e-05	0.000108444	7.39718e-05	0.00011627	0.000115239
GDP-L-fucose		0	0	0	0	0	0	0	0	0	0	0	0	0	0	0	0	0	0	0	0
glucono-lactone		4.60371e-05	0.000402718	0.000293598	0.000303667	0.000188373	8.19023e-05	0	9.2429e-05	0.000108265	0	0.00021887	0.000222158	0	0.000188915	0.000181394	0	0.000162148	0	0	0
glutamine		0.0108997	0.0121338	0.0133274	0.0128853	0.0135331	0.0110035	0.0105129	0.0115269	0.0110257	0.0145657	0.011169	0.010021	0.00994547	0.00988418	0.00972808	0.00929572	0.014493	0.0109446	0.00897361	0.0090653
glutaminic acid		0.0036176	0.00450131	0.00395433	0.00403387	0.00402456	0.00406433	0.00417023	0.00497929	0.00507036	0.00437888	0.00537455	0.00522829	0.00561856	0.00654118	0.00546601	0.00452993	0.00486655	0.00458133	0.00618616	0.00549032
glutathione		0.000127665	0.000170492	0.000132041	2.5994e-05	3.98308e-05	0.000148682	9.52804e-05	8.44125e-05	0.000229875	4.36249e-05	0.000164191	3.83278e-05	4.81787e-05	5.84491e-05	3.05859e-05	1.64437e-05	1.69457e-05	6.87711e-05	4.51861e-05	2.15658e-05
glutathione disulfide		0.000258311	0.00044981	0.000406663	0.000559241	0.000513531	0.000572316	0.000719102	0.000669136	0.000457843	0.000675606	0.000519323	0.000690293	0.000725481	0.000548415	0.000560585	0.000587344	0.000723532	0.000511382	0.00079593	0.000797824
glyceric acid		0.000273899	0.000116621	0.000296139	0.000196346	0.000155624	0.000129255	0.000100759	9.28132e-05	0.00010877	0.00012048	0.000110376	0.000177124	0.000159323	0.000109141	0.0001443	0.000113923	0.000101855	6.42631e-05	0.000140399	8.82493e-05
glycerophosphoric acid		0.00249219	0.00385621	0.00438691	0.00398992	0.00377911	0.00361726	0.00317369	0.00236305	0.00252005	0.00315253	0.00323484	0.00310197	0.00293255	0.00280401	0.00333663	0.00250152	0.00184996	0.00235549	0.00241072	0.00241282
glycine		0.000308869	0.000403318	0.000480925	0.00048705	0.000490447	0.000568373	0.000585469	0.000472339	0.000516955	0.000632591	0.000546414	0.000580441	0.000516083	0.000500646	0.000584487	0.000691324	0.000635013	0.000579213	0.000620681	0.000590458
GMP		0.000459562	0.000489327	0.000554012	0.000482907	0.000615565	0.000567756	0.000568004	0.000483887	0.000443591	0.000557061	0.000626941	0.000648531	0.000619055	0.000606158	0.000627691	0.000679273	0.000548353	0.000549185	0.000653819	0.000625733
GTP		8.7166e-06	1.70915e-05	1.74654e-05	1.6073e-05	2.01398e-05	2.49889e-05	2.40887e-05	2.25986e-05	1.67099e-05	2.34756e-05	1.82255e-05	2.98998e-05	3.24407e-05	2.21484e-05	2.53287e-05	1.26935e-05	1.85629e-05	1.10161e-05	2.53706e-05	2.18436e-05
guanine		0.000368136	0.000419228	0.000545804	0.000696605	0.000602653	0.000458611	0.000581298	0.000533075	0.000535542	0.000590131	0.000848038	0.00106022	0.00099928	0.000816323	0.00101153	0.000807642	0.000811698	0.000664168	0.000698308	0.000800472
guanosine		0.00104967	0.000980557	0.00113991	0.0012447	0.00109272	0.000716688	0.000838716	0.000770281	0.000722147	0.000834049	0.00140799	0.00176637	0.00162764	0.00127853	0.00165452	0.00101489	0.00106775	0.000889506	0.000832717	0.00103422
gulonic-lactone		8.4943e-05	0.000128414	0.000108254	0.000155961	9.74587e-05	4.99081e-05	7.00064e-05	8.70419e-05	2.96394e-05	8.59864e-05	6.6337e-05	6.46628e-05	5.10007e-05	5.4386e-05	6.59425e-05	3.81968e-05	5.47566e-05	3.90367e-05	4.51817e-05	4.22118e-05
histamine		0.0140222	0.0156909	0.015635	0.0153567	0.0164558	0.0143386	0.0135789	0.0141368	0.0150553	0.0166508	0.0149518	0.014954	0.0147817	0.0150055	0.0154555	0.0150538	0.017886	0.0193103	0.0159984	0.0157921
histidine		0.0298499	0.0453436	0.0495999	0.0485289	0.0494079	0.0452563	0.0427471	0.0446752	0.0421738	0.0498393	0.0532178	0.0503372	0.0502834	0.0509346	0.0549547	0.0420784	0.0429182	0.0369651	0.0480282	0.0467747
homocysteine		0	0	0	0	3.61877e-07	0	0	0	2.87111e-07	0	0	0	0	0	0	0	0	0	0	0
homoserine / theronine		0.00168015	0.00225219	0.00272733	0.00275396	0.00213952	0.00269218	0.00261879	0.00198538	0.00202474	0.00235959	0.00257695	0.0029783	0.00250204	0.00209722	0.00275235	0.00259613	0.00248256	0.00190034	0.00305159	0.00279447
hydroxyproline		0.00024373	0.000200408	0.000203286	0.000229155	0.000234644	0.000410041	0.000433211	0.000323812	0.000330673	0.000379443	0.00029399	0.000480717	0.000437756	0.000450378	0.000478721	0.000508155	0.000444828	0.000318454	0.000413879	0.000423025
IDA		0	0	1.12982e-06	0	1.61023e-06	0	0	0	0	0	6.07909e-07	8.69029e-07	7.13447e-07	9.17672e-07	0	5.57101e-07	4.88683e-07	1.34838e-06	0	3.98772e-07
IDP		7.45551e-06	0	2.454e-07	0	0	0	1.95459e-07	0	4.42639e-07	4.04301e-07	0	0	0	0	0	0	0	0	0	0
IMP		0.000411317	0.000497413	0.000477743	0.000524478	0.000506193	0.00060187	0.000522199	0.000400712	0.00033784	0.000556391	0.000575114	0.000582534	0.000596892	0.000469138	0.000552851	0.000506291	0.000459606	0.000516215	0.000424481	0.000498438
inosine		0.000380607	0.000363839	0.000453458	0.000486418	0.000384037	0.00031759	0.000354151	0.00023966	0.000302333	0.000384962	0.000513095	0.00068607	0.00048115	0.000360217	0.000636628	0.000397747	0.000316513	0.000291469	0.000227443	0.000326266
kynurenine		5.62874e-05	6.83735e-05	0.000101942	9.9497e-05	7.48889e-05	0.00013425	0.000147439	0.000102111	8.07048e-05	8.63419e-05	8.79932e-05	6.16181e-05	0.000120547	0.000113247	0.000102981	0.000130825	8.44855e-05	6.04431e-05	0.000143293	0.000100122
lactic acid		0.00606702	0.00942237	0.00994808	0.00934781	0.0135383	0.0247603	0.0213654	0.0144603	0.0195341	0.0246022	0.0123365	0.0125961	0.0103203	0.0111793	0.0133489	0.0214847	0.0155506	0.0231726	0.0142522	0.0152062
L-arginino-succinate		7.5731e-05	7.70739e-05	0.000118672	7.01148e-05	0.000146193	9.71858e-05	7.40883e-05	3.8251e-05	4.95358e-05	6.78922e-05	4.68968e-05	4.44391e-05	3.96811e-05	5.15763e-05	5.70627e-05	6.90473e-05	3.00898e-05	5.15141e-05	4.44958e-05	3.62389e-05
leucine / leucine(iso)		0.00321713	0.00456158	0.00507931	0.00536605	0.00480929	0.00913619	0.00891116	0.00587914	0.00652942	0.00721874	0.00596016	0.0061665	0.00690589	0.00621105	0.00660769	0.0105302	0.00819282	0.00570537	0.00956711	0.00899702
levulinic acid		0.000119938	0.000159472	0.000186581	0.000180732	0.000183683	0.000181854	0.000186787	0.000220929	0.000231773	0.000207309	0.000214489	0.00019711	0.000198429	0.000213967	0.000203701	0.000198184	0.000201886	0.000231915	0.000182148	0.000196973
lysine		0.0018188	0.00172268	0.00160514	0.002385	0.00269003	0.00510597	0.00367156	0.00332299	0.00219596	0.00271095	0.00236811	0.0023762	0.00274657	0.00249987	0.00223019	0.00350281	0.00270955	0.00219394	0.00426618	0.00338443
maleic acid		0.000445359	0.000509669	0.000497827	0.000573132	0.000643603	0.000567445	0.00078115	0.000678065	0.000646024	0.000640212	0.000748831	0.000746557	0.000808359	0.000820522	0.00081037	0.000803405	0.00077384	0.000769681	0.000816069	0.000915791
malic acid		0.00775477	0.0144005	0.00998862	0.0142713	0.0116349	0.011719	0.0131629	0.0204886	0.0125727	0.0111825	0.0150434	0.0111761	0.0152103	0.0198926	0.0159129	0.0128028	0.0150456	0.0141984	0.0156647	0.0155689
methionine		0.000968259	0.00125171	0.00137073	0.00130121	0.00122373	0.00153773	0.00169832	0.000900491	0.00142182	0.00154703	0.00106655	0.000872619	0.00107466	0.000713506	0.000811117	0.00184702	0.00102975	0.000879997	0.00132477	0.00121329
mevalonic acid		1.47592e-05	2.42624e-05	2.77761e-05	2.69469e-05	2.58499e-05	2.36725e-05	1.48099e-05	1.97053e-05	1.82251e-05	1.65057e-05	3.0903e-05	2.8917e-05	2.19402e-05	3.14875e-05	2.74489e-05	2.7234e-05	1.99972e-05	2.59081e-05	2.00254e-05	2.1472e-05
N1/N8-acetylspermidine		5.35432e-05	0.00166326	0.00199926	0.00204718	0.00195625	0.00247788	0.00151615	0.00155177	0.00216881	0.00157497	0.00273143	0.0025716	0.00122073	0.00196835	0.00173162	0.00140509	0.00115426	0.00461279	0.00187887	0.00137722
N-acetylaspartic acid		0.0373417	0.0450075	0.0513615	0.0514335	0.0530586	0.0435854	0.0440952	0.0470375	0.0468587	0.0477664	0.055955	1.78619e-05	0.0548364	0.0516	0.0503607	0.0422418	0.0483556	0.0412251	0.0481201	0.045909
N-acetylaspartylglutamic acid		0	0	0	0	0	0	0	0	0	0	0	0	0	0	0	0	0	0	0	0
N-acetyl-b-alanine -		1.89373e-05	9.92507e-06	1.05917e-05	2.53822e-05	2.4633e-05	1.39778e-05	4.23054e-05	3.70226e-05	6.84255e-05	4.38935e-05	3.71622e-05	3.9788e-05	4.17109e-05	3.33006e-05	4.86967e-05	0.000105764	3.92152e-05	0.00117627	0.00013968	0.000114719
GalNAC/GlcNAC/ManNAC		2.0445e-05	1.19121e-05	8.3946e-06	4.15904e-05	1.26823e-05	8.211e-06	2.16973e-05	1.21821e-05	1.89311e-05	2.68357e-05	1.28586e-05	1.96221e-05	2.17258e-05	1.37671e-05	1.7956e-05	4.19376e-05	3.27148e-05	7.64492e-06	3.54463e-05	3.82261e-05
N-acetylglucosamine 1/6-phosphate		6.12493e-05	7.87009e-05	9.14749e-05	0.000108744	9.68087e-05	9.93161e-05	0.000112	7.85424e-05	0.000100754	0.000110042	7.94843e-05	8.17716e-05	9.99294e-05	9.1264e-05	9.04378e-05	0.000133872	8.07544e-05	5.6381e-05	0.000124613	0.000115905
NAD+		0.000365832	0.000411357	0.000488909	0.000420538	0.000454337	0.000396471	0.000379387	0.00037633	0.00034544	0.000400554	0.000561969	0.000553516	0.000546475	0.000444357	0.000553815	0.000432331	0.000398247	0.000331215	0.00043661	0.000470686
NADH		4.50256e-07	0	5.72855e-07	0	0	0	0	0	0	0	0	0	0	0	0	0	0	0	0	0
NADP+		2.96185e-05	3.2905e-05	3.52189e-05	3.06122e-05	3.5268e-05	3.41488e-05	3.04852e-05	2.79261e-05	2.52483e-05	2.95051e-05	3.82992e-05	4.81064e-05	3.89607e-05	3.49582e-05	4.07229e-05	2.64128e-05	2.94502e-05	2.22221e-05	3.01399e-05	3.50494e-05
NADPH		1.41631e-06	3.59999e-07	5.62757e-07	0	2.39961e-07	2.13769e-07	1.61639e-07	0	0	0	0	0	0	0	0	0	0	0	0	0
N-carbamoyl-L-aspartate		3.2497e-07	0	0	0	0	0	0	0	0	0	0	0	0	0	0	0	0	0	0	0
nicotinamide		2.55522e-05	1.07887e-05	2.69267e-05	2.18317e-05	2.14264e-05	2.10685e-05	1.58485e-05	2.54261e-05	2.60367e-05	1.55285e-05	1.65462e-05	2.43103e-05	2.93977e-05	1.78442e-05	3.22075e-05	4.14004e-05	3.23458e-05	2.52809e-05	2.61375e-05	3.38624e-05
N-methyltryptamine		0	0	0	0	2.00948e-07	0	0	0	0	0	0	0	0	2.7954e-07	0	0	0	0	2.68221e-07	0
norepinephrine		0	4.56488e-07	4.96625e-07	4.98633e-07	3.35241e-07	1.31293e-06	2.67237e-07	8.9746e-07	3.552e-07	1.87466e-06	3.74547e-07	0	1.69495e-07	1.82169e-06	3.27465e-07	2.42167e-07	3.00871e-07	3.40284e-07	3.17331e-07	1.94231e-07
ornithine		0.000168272	0.000189374	0.000213794	0.000214107	0.000200779	0.000407093	0.000189863	0.000146481	0.000151291	0.000175363	0.000225235	0.000189497	0.000221589	0.000246544	0.000245882	0.000214526	0.000178207	0.000268008	0.000164686	0.000162356
orotic acid		8.4038e-05	0.000112831	0.000119318	0.000112582	9.40842e-05	6.9309e-05	6.40594e-05	6.31365e-05	6.12026e-05	6.9426e-05	0.000127378	0.0001161	0.000102648	0.000138469	0.00015374	7.3237e-05	4.6421e-05	4.22258e-05	5.62545e-05	6.92164e-05
orotidylic acid		0	0	0	0	0	2.09417e-07	0	0	0	0	0	0	0	0	0	0	0	0	0	0
oxalacetic acid		5.49428e-07	1.08887e-06	4.19077e-07	7.33818e-07	8.71372e-07	0	3.51043e-06	0	7.34377e-07	2.46066e-06	6.31743e-06	4.80984e-07	5.96932e-06	4.57274e-06	7.76007e-06	6.19699e-06	1.23645e-05	2.89385e-06	0	1.13553e-05
pantothenic acid		0.00344468	0.00433545	0.00436035	0.00459386	0.00553416	0.00548394	0.00493173	0.00452776	0.00408812	0.0045542	0.00522454	0.00606622	0.00573755	0.00429288	0.00612693	0.00464066	0.00452359	0.00360042	0.00476894	0.00437593
phenethylamine		4.23935e-07	1.48637e-06	1.44416e-06	2.91438e-07	1.25408e-06	3.80846e-07	1.44174e-06	1.85765e-06	2.21653e-06	1.7517e-06	1.73656e-06	2.76024e-06	2.04318e-06	2.96195e-06	1.49836e-06	1.86742e-06	1.5973e-06	2.39432e-06	9.15607e-07	2.28495e-06
phenylalanine		0.000847196	0.00121551	0.00154796	0.00165989	0.00155809	0.00186158	0.00202525	0.00153711	0.00187664	0.00170504	0.00181299	0.00175419	0.00224078	0.00181882	0.00204053	0.00251038	0.00158978	0.00116506	0.00215152	0.00204891
phosphocreatine		0	0	0	0	0	0	0	0	0	0	0	0	0	0	0	0	0	0	0	0
phosphoenolpyruvate		2.21207e-05	2.54082e-05	3.83768e-05	2.64417e-05	2.90262e-05	2.26727e-05	1.71938e-05	1.21445e-05	7.22103e-06	1.3165e-05	1.70316e-05	1.85455e-05	1.51737e-05	1.17594e-05	1.77807e-05	2.2158e-05	1.98688e-05	2.2531e-07	1.7155e-05	2.67968e-07
Phosphorylcholine+		0.0925132	0.101308	0.12336	0.12575	0.123259	0.156577	0.143144	0.122494	0.1154	0.139837	0.164163	0.157641	0.159617	0.152578	0.152556	0.137498	0.123518	0.0925205	0.142898	0.132749
proline		0.0628136	0.0859548	0.0883139	0.0953421	0.078818	0.100004	0.0896846	0.0846821	0.0830242	0.0722292	0.109547	0.115189	0.110214	0.102321	0.109644	0.0839193	0.0761023	0.0589076	0.112354	0.0884665
PRPP		0	0	0	0	0	2.39066e-07	0	1.27419e-07	0	0	0	0	0	0	0	0	0	0	4.12512e-07	0
putrescine		3.48935e-05	0.000283172	0.000248762	0.0002933	0.000308802	0.000244267	0.000253608	0.000306692	0.000290386	0.000198195	0.00021696	0.00019713	0.000195194	0.000214354	0.000205853	0.000220575	0.000257427	0.000291135	0.000183136	0.000246421
pyruvic acid		0.00289647	0.00294755	0.00395471	0.00268917	0.00343394	0.00388742	0.00195633	0.001139	0.0019282	0.00185944	0.00242105	0.00186352	0.00152057	0.00136192	0.00137352	0.0016104	0.000845347	0.00117186	0.00168284	0.00140396
S-adenosyl-homocysteine		0	0	0	0	1.97022e-07	0	0	0	0	0	0	0	0	0	1.40111e-07	0	0	0	0	0
S-adenosyl-methionine+		0.000105367	0.000100849	0.000130409	0.000125253	0.000128898	0.000141884	0.000151865	0.000123816	0.0001181	0.000171176	0.000133463	0.000160172	0.000151987	0.000118743	0.000150858	0.000230385	0.000180363	0.000171636	0.000170582	0.000213216
serine		0.00127162	0.00170997	0.00170251	0.00187641	0.00178253	0.00216639	0.00232052	0.00283923	0.00297751	0.00334093	0.00208213	0.00196555	0.00225051	0.00250072	0.00220737	0.0031758	0.00399975	0.00375035	0.00314396	0.00337352
serotonin		2.64161e-06	3.35959e-06	0	0	0	0	2.17364e-07	2.80362e-07	0	1.06183e-07	9.07473e-08	1.19498e-07	2.62751e-07	3.93867e-07	1.23953e-07	0	0	0	0	0
spermidine		0.00787858	0.0086979	0.00756231	0.00668783	0.00556482	0.00452327	0.00421555	0.00437219	0.00482408	0.00437666	0.00387671	0.0035124	0.00382938	0.00464487	0.00489874	0.00656043	0.00780406	0.00912927	0.00747139	0.00668338
spermine		0.00321679	0.00346923	0.00318425	0.00351076	0.00377839	0.00385408	0.00443141	0.00531828	0.00637746	0.00610025	0.00567341	0.00532164	0.00566328	0.00652846	0.00572323	0.00598011	0.00643784	0.00739028	0.00631089	0.0061979
succinic acid		0.0657446	0.0779673	0.0769958	0.0818795	0.0789881	0.092316	0.0896362	0.0760658	0.0839258	0.0919741	0.0993886	0.0901527	0.0901708	0.0808037	0.0912617	0.0825347	0.0811765	0.0676565	0.0853239	0.0791171
succinic semialdehyde		0.00121861	0.00130826	0.00165492	0.00128021	0.00174014	0.00194594	0.00135413	0.000937944	0.00110195	0.0012675	0.00150671	0.00144969	0.00123143	0.00132242	0.00142911	0.00139992	0.000899524	0.00116444	0.00164175	0.00119938
synephrine		3.80022e-06	4.96537e-06	3.01266e-07	4.76333e-06	6.90836e-06	7.07072e-07	2.16331e-07	1.18572e-06	1.0229e-05	5.24913e-07	8.06449e-07	5.57799e-06	8.2485e-06	5.93375e-06	6.33641e-06	6.64919e-06	5.78245e-06	9.20882e-06	7.52737e-06	6.82885e-06
thiamine+		0	0	2.20128e-07	0	0	0	0	0	0	0	0	0	0	0	0	0	0	0	0	0
thymidine		0	2.49135e-07	0	0	0	2.94096e-06	0	0	0	0	0	0	0	0	3.10208e-07	0	1.82088e-07	0	0	7.93252e-07
thymine		1.39999e-07	4.18755e-06	3.71665e-06	5.86023e-06	3.7145e-06	6.86588e-06	5.10226e-06	1.00656e-05	4.48254e-06	3.86665e-06	2.94607e-06	0	6.24385e-06	4.05432e-06	4.33205e-06	1.07379e-05	5.75036e-06	5.19741e-06	6.0164e-06	1.13271e-05
tryptamine		0	0	0	2.10634e-07	0	0	1.13758e-07	0	1.58711e-07	0	3.41115e-07	0	0	0	0	0	1.79447e-07	0	2.06612e-07	0
tryptophan		0.000450825	0.000515038	0.00064226	0.000931352	0.000776162	0.000921715	0.00113788	0.000805834	0.00098563	0.000930146	0.000966757	0.00112058	0.00135791	0.00108735	0.00112937	0.00174836	0.00105836	0.000595388	0.00155499	0.00151327
tyramine		1.45541e-06	2.12959e-06	3.79628e-06	2.6564e-06	3.26631e-06	3.50268e-06	1.6187e-06	1.3205e-06	3.62309e-06	2.22848e-06	3.53833e-06	4.29302e-06	3.33342e-06	4.32319e-06	5.48649e-06	8.00109e-06	4.07446e-06	1.6423e-06	4.06463e-06	4.24922e-06
tyrosine		0.0022632	0.00292695	0.00400532	0.00387381	0.00330235	0.00408912	0.00433839	0.00305358	0.00289674	0.0034966	0.00389517	0.00356699	0.00414952	0.00325424	0.00403226	0.00394327	0.0023353	0.00183824	0.00364602	0.00311911
UDP		0	6.78392e-07	5.15811e-07	7.48842e-07	4.18851e-07	1.47219e-07	4.0103e-07	3.58405e-07	0	0	0	1.7588e-07	3.78926e-07	0	2.36895e-07	0	0	0	0	0
UDP-D-glucose		2.1403e-05	4.15027e-05	5.0227e-05	4.34016e-05	4.22203e-05	4.44272e-05	4.26953e-05	4.15778e-05	3.2419e-05	3.16654e-05	4.13244e-05	4.45461e-05	5.12532e-05	4.05363e-05	3.56975e-05	3.33767e-05	3.766e-05	1.93942e-05	5.13679e-05	4.3286e-05
UDP-N-acetyl-galactosamine/UDP-N-acetyl-glucosamine		5.44882e-05	6.35416e-05	7.57315e-05	7.89675e-05	7.4892e-05	9.52224e-05	0.000104012	8.00716e-05	9.34168e-05	0.000100378	9.78157e-05	0.000101157	0.00010563	9.13407e-05	9.74565e-05	0.000120485	9.96813e-05	7.50452e-05	0.000109743	0.000119221
UMP		0.000150864	0.00020934	0.000244495	0.000214732	0.000207628	0.000192484	0.000158708	0.000163395	0.000124377	0.000127958	0.000254482	0.00025453	0.000222526	0.00020511	0.000193926	0.00014751	0.000197947	0.000103573	0.000235054	0.000193931
uracil		0.000864121	0.000671133	0.000737413	0.000751996	0.000869452	0.000928495	0.000960585	0.000738231	0.00101316	0.00115607	0.000791448	0.000888789	0.000829631	0.000739756	0.00081713	0.00118128	0.000921589	0.00109413	0.000958114	0.000885001
uric acid		0.0357315	0.0320103	0.0346422	0.0388283	0.0336914	0.0312132	0.0316627	0.0307033	0.0313574	0.0365674	0.0379346	0.0443451	0.0391949	0.0338757	0.0428338	0.0400264	0.0374347	0.0352513	0.0322429	0.0361388
uridine		0.000231973	0.000216521	0.000252952	0.000313953	0.00030183	0.000371937	0.000384495	0.00031711	0.000358272	0.000384162	0.000399572	0.000440694	0.000492401	0.000377177	0.000426593	0.000514604	0.000427178	0.000333262	0.000499181	0.000498672
UTP		1.57985e-07	2.03366e-06	3.3518e-06	2.98405e-06	2.80376e-06	2.17354e-06	2.10623e-06	1.78562e-06	1.17465e-06	1.14222e-06	1.15175e-06	1.2175e-06	1.8408e-06	9.26737e-07	1.27366e-06	0	3.58589e-07	4.3167e-07	1.57702e-06	1.28878e-06
valine		0.000728008	0.00110947	0.00129174	0.00150431	0.00133113	0.00197117	0.00219651	0.0015238	0.0019075	0.0019573	0.00163558	0.0018449	0.00187061	0.00179318	0.00191665	0.00261058	0.00185803	0.00122292	0.0026678	0.00244619
xanthine		0.00180632	0.0010585	0.00107799	0.00129676	0.00127058	0.00107036	0.00110193	0.00110918	0.00108231	0.00139543	0.00126676	0.00148152	0.00138224	0.00132414	0.00147144	0.00154108	0.00135292	0.00161611	0.00123826	0.00143981
Black = Confident (Standard or MS2 confirmed) Red = Connot Separate Green = Less Confident (Please provide standard if it is the metabolite-of-your-interest)
